# Supplementary material for: Principal Component Analysis of Alternative Splicing Profiles Revealed by Long-Read ONT Sequencing in Human Liver Tissue and Hepatocyte-Derived HepG2 and Huh7 Cell Lines
Source: Int J Mol Sci. 2023 Oct 24;24(21):15502. doi: 10.3390/ijms242115502 (PMC10648607; doi:10.3390/ijms242115502)
Supplement: Supplementary file 1 [file ijms-24-15502-s001.zip]

Archive with 13 entries (13 files):
- Figure S-1.tif
- Figure S-2.tif
- Figure S-3.tif
- Figure S-4.tif
- Figure S-5.tif
- Figures S-1 - S-5 legends.pdf
- Table S-1.xlsx
- Table S-2.xlsx
- Table S-3.xlsx
- Table S-4.xlsx
- Table S-5.xlsx
- Table S-6.xlsx
- Table S-7.xlsx
