# Supplementary material for: Principal Component Analysis of Alternative Splicing Profiles Revealed by Long-Read ONT Sequencing in Human Liver Tissue and Hepatocyte-Derived HepG2 and Huh7 Cell Lines
Source: Int J Mol Sci. 2023 Oct 24;24(21):15502. doi: 10.3390/ijms242115502 (PMC10648607; doi:10.3390/ijms242115502)
Supplement: Supplementary file 1 [file ijms-24-15502-s001.zip › Table S-1.xlsx]

## Sheet: Sheet1
Table S1. The sequencing output (the number of high quality mapped reads, HQMR) for biospecimens of human liver tissue, HepG2 and Huh7 cells.
Biospecimen Name	Biospecimen Type	HQMR (thousands)
HepG2_1	HepG2 cell line	631
HepG2_2		878
HepG2_3		1573
HepG2_4		2159
HepG2_5		1685
Huh7_1	Huh7 cell line	1082
Huh7_2		1490
Huh7_3		1541
Liver tissue_1	Human liver tissue	552
Liver tissue_2		558
Liver tissue_3		642
