# Supplementary material for: Principal Component Analysis of Alternative Splicing Profiles Revealed by Long-Read ONT Sequencing in Human Liver Tissue and Hepatocyte-Derived HepG2 and Huh7 Cell Lines
Source: Int J Mol Sci. 2023 Oct 24;24(21):15502. doi: 10.3390/ijms242115502 (PMC10648607; doi:10.3390/ijms242115502)
Supplement: Supplementary file 1 [file ijms-24-15502-s001.zip › Table S-2.xlsx]

## Sheet: Лист1
Table S-2. The number of transcripts isoforms and expressing genes, averaged over biospecimens of a given type, for liver tissue biospecimens, HepG2, and Huh7 cultured cells at different TPM thresholds.
Biospecimens	TPM > 0.1			TPM > 1			TPM > 10			TPM > 100
	The number of transcripts isoforms	The number of genes	Overall splicing*	The number of transcripts isoforms	The number of genes	Overall splicing*	The number of transcripts isoforms	The number of genes	Overall splicing*	The number of transcripts isoforms	The number of genes	Overall splicing*
Transcriptome
HepG2	26927	12783	2.1	18516	10885	1.7	8763	6775	1.3	1282	1094	1.2
Huh7	25898	13381	1.9	19654	11421	1.7	9613	7218	1.3	1468	1245	1.2
Liver tissue	20776	12860	1.62	16321	10814	1.6	6103	4770	1.3	914	745	1.2
Pharmacogenes
HepG2	521	243	2.1	358	201	1.8	180	130	1.4	49	39	1.3
Huh7	495	255	1.9	356	198	1.8	178	122	1.5	35	27	1.3
Liver tissue	496	277	1.8	418	246	1.7	251	173	1.4	97	72	1.3
*The overall splicing is the averaged numbers of all transcripts isoforms with the abundance above the TPM threshold, divided by the number of genes expressing them.
