# Supplementary material for: Principal Component Analysis of Alternative Splicing Profiles Revealed by Long-Read ONT Sequencing in Human Liver Tissue and Hepatocyte-Derived HepG2 and Huh7 Cell Lines
Source: Int J Mol Sci. 2023 Oct 24;24(21):15502. doi: 10.3390/ijms242115502 (PMC10648607; doi:10.3390/ijms242115502)
Supplement: Supplementary file 1 [file ijms-24-15502-s001.zip › Table S-4.xlsx]

## Sheet: TPM > 0.1
Table S-4. Pharmacogenes (ENSG identifiers) (384 genes) characterized by the number of transcript isoforms (at cut-off TPM > 0.1) assigned to that gene (the degree of splicing) for each biospecimen tested.
ENSG	Liver_tissue_3	Liver_tissue_2	Liver_tissue_1	Huh7_3	Huh7_2	Huh7_1	HepG2_5	HepG2_4	HepG2_3	HepG2_2	HepG2_1
ENSG00000142583.18	0	0	0	0	0	0	0	0	0	0	0
ENSG00000177000.13	1	1	1	1	1	1	1	2	1	1	1
ENSG00000120937.9	0	0	0	1	1	1	1	1	0	0	0
ENSG00000028137.19	0	0	0	0	0	0	0	0	0	0	0
ENSG00000159423.17	2	2	2	3	2	1	2	3	3	2	2
ENSG00000158825.6	1	1	1	1	0	1	1	1	1	0	0
ENSG00000131910.5	1	1	1	1	1	1	1	1	1	1	1
ENSG00000117480.16	1	1	1	1	1	1	1	1	1	1	1
ENSG00000142973.15	0	0	0	0	0	0	0	0	0	0	0
ENSG00000187048.14	1	2	3	0	0	0	0	0	0	0	0
ENSG00000186160.5	0	0	0	0	0	0	0	0	0	0	0
ENSG00000116157.6	0	0	1	1	1	1	1	1	1	1	1
ENSG00000177606.8	1	1	1	1	1	1	1	1	1	1	1
ENSG00000134716.11	1	1	1	1	0	1	0	1	1	1	0
ENSG00000198691.14	0	0	0	0	0	0	1	0	0	1	0
ENSG00000188641.14	2	2	2	1	2	2	2	2	2	1	1
ENSG00000168765.18	2	2	2	3	3	3	3	3	2	3	2
ENSG00000213366.13	1	0	1	2	1	1	1	1	1	1	1
ENSG00000134184.13	0	0	0	2	1	1	0	0	0	0	0
ENSG00000134201.12	1	0	0	0	0	0	0	0	0	0	0
ENSG00000134202.12	0	1	1	1	2	1	1	2	2	1	1
ENSG00000155380.13	1	1	1	1	1	1	2	2	1	1	2
ENSG00000163393.13	0	0	0	1	0	0	1	2	1	1	1
ENSG00000131781.13	3	3	3	1	2	0	3	3	3	3	3
ENSG00000143437.21	1	1	1	1	2	1	2	2	2	1	1
ENSG00000169418.10	1	0	1	0	0	0	0	0	0	0	0
ENSG00000187800.14	1	1	0	0	0	0	0	0	0	0	0
ENSG00000158874.11	2	4	4	4	4	2	6	6	6	4	3
ENSG00000143257.12	3	2	4	0	0	0	0	0	0	0	0
ENSG00000143226.15	1	0	0	0	1	0	0	0	0	0	0
ENSG00000203747.12	1	0	1	0	0	0	0	0	0	0	0
ENSG00000198734.12	2	2	2	1	2	1	2	2	2	1	2
ENSG00000007933.13	1	1	1	1	0	0	0	0	0	0	0
ENSG00000094963.14	1	0	1	0	0	0	0	0	0	0	0
ENSG00000010932.17	0	0	0	1	0	0	0	1	0	0	0
ENSG00000076258.10	1	1	1	1	1	0	1	1	0	0	0
ENSG00000073756.13	1	0	1	0	0	0	0	0	0	0	0
ENSG00000081248.12	0	0	0	0	0	0	0	0	0	0	0
ENSG00000136634.7	0	0	0	0	0	0	0	0	0	0	0
ENSG00000203710.12	0	0	0	0	0	0	0	0	0	0	0
ENSG00000092969.12	1	0	0	1	1	1	0	0	0	0	0
ENSG00000143819.13	3	3	3	3	3	2	3	4	3	3	3
ENSG00000135776.5	1	1	1	1	1	1	1	1	1	1	1
ENSG00000198626.18	0	0	0	0	0	0	0	0	0	0	0
ENSG00000133019.12	0	0	0	2	1	1	0	0	0	0	0
ENSG00000084674.15	2	2	2	2	2	2	2	2	2	2	2
ENSG00000138074.15	0	1	1	1	2	1	1	2	1	1	1
ENSG00000158125.10	1	1	1	0	1	1	0	0	0	0	0
ENSG00000138061.12	1	1	1	1	1	1	0	0	0	0	0
ENSG00000143921.9	1	1	1	1	1	0	1	1	1	1	1
ENSG00000115526.11	0	0	0	1	1	1	1	1	1	1	1
ENSG00000198203.10	0	0	0	1	2	1	1	1	1	1	1
ENSG00000198075.10	0	0	0	1	1	1	1	1	1	0	1
ENSG00000125538.12	1	0	0	0	0	0	0	0	0	0	0
ENSG00000150540.14	2	4	3	3	4	3	3	4	4	3	3
ENSG00000073734.10	2	2	2	0	0	0	0	0	0	0	0
ENSG00000151689.13	1	1	1	2	2	1	1	2	2	2	1
ENSG00000138356.14	2	1	2	1	2	1	1	1	1	1	1
ENSG00000119004.17	1	1	1	2	2	1	1	2	1	0	1
ENSG00000135929.9	1	1	1	1	1	1	1	1	1	1	1
ENSG00000115657.14	1	1	1	1	1	1	1	1	1	1	1
ENSG00000242366.4	1	0	1	0	0	0	0	0	0	0	0
ENSG00000242515.6	0	1	0	0	0	0	0	0	0	0	0
ENSG00000241119.2	0	1	1	0	0	0	1	1	0	0	0
ENSG00000244122.3	1	0	0	0	0	0	0	0	0	0	0
ENSG00000167165.19	0	1	1	0	0	0	1	0	0	0	0
ENSG00000244474.6	1	1	1	0	1	0	0	1	0	0	0
ENSG00000241635.8	2	2	2	2	1	2	1	2	1	0	0
ENSG00000132170.24	1	2	2	5	5	5	2	3	3	2	2
ENSG00000131389.18	2	0	0	2	1	2	2	1	2	2	2
ENSG00000076242.16	1	2	2	5	4	5	3	3	3	2	1
ENSG00000172940.13	0	0	0	0	0	0	0	0	0	0	0
ENSG00000144671.11	0	0	0	1	0	0	0	0	0	0	0
ENSG00000183873.18	0	0	0	2	0	0	0	0	0	0	0
ENSG00000180432.6	1	1	1	0	0	0	1	1	1	1	1
ENSG00000151577.13	0	0	0	0	0	0	0	0	0	0	0
ENSG00000144852.20	1	1	1	1	1	1	2	2	2	1	0
ENSG00000163406.11	0	0	0	0	1	1	1	1	0	0	0
ENSG00000180767.11	1	1	1	1	1	1	1	1	1	1	1
ENSG00000174640.15	0	0	0	1	1	1	0	0	0	0	0
ENSG00000175040.6	0	0	1	0	0	0	0	0	0	0	0
ENSG00000144891.19	1	1	1	1	1	1	1	1	1	1	1
ENSG00000169313.10	0	0	0	0	0	0	0	0	0	0	0
ENSG00000169860.7	0	0	0	0	1	1	0	0	0	0	0
ENSG00000114770.17	0	1	1	3	3	3	2	2	3	2	3
ENSG00000087274.19	1	2	2	3	2	1	3	3	2	2	2
ENSG00000125388.20	2	1	1	2	1	0	1	1	1	1	1
ENSG00000184160.8	0	0	1	1	1	1	1	1	1	1	1
ENSG00000169676.6	0	0	0	0	0	0	0	0	0	0	0
ENSG00000109819.9	1	1	2	0	1	1	3	1	1	2	2
ENSG00000197888.3	1	0	1	1	1	1	1	0	1	0	0
ENSG00000196620.10	1	1	1	1	1	1	1	0	0	0	0
ENSG00000109181.12	2	2	2	0	0	0	2	1	1	1	1
ENSG00000171234.14	2	3	3	1	1	1	3	2	2	1	3
ENSG00000213759.10	1	1	1	1	1	1	1	1	1	1	1
ENSG00000135226.18	1	1	1	0	1	0	0	0	0	0	0
ENSG00000156096.14	2	2	2	1	2	2	1	2	1	1	2
ENSG00000173610.13	1	1	1	1	1	1	0	0	0	0	0
ENSG00000173597.9	1	1	1	0	1	0	1	1	0	1	1
ENSG00000109193.12	1	1	1	1	0	0	1	1	1	1	1
ENSG00000156136.10	0	0	0	1	1	0	0	1	0	0	0
ENSG00000163631.17	8	8	8	7	8	6	8	7	8	5	5
ENSG00000118785.15	0	0	0	2	2	4	3	2	2	2	3
ENSG00000118777.12	1	1	1	2	2	1	1	2	1	2	2
ENSG00000197894.12	2	2	2	2	2	1	2	2	2	2	2
ENSG00000198099.10	2	2	2	0	0	0	2	2	2	2	1
ENSG00000172955.17	3	2	3	1	1	1	3	3	3	2	1
ENSG00000187758.8	1	1	1	1	0	0	0	0	0	0	0
ENSG00000196616.14	2	2	2	0	0	0	0	0	1	0	0
ENSG00000248144.6	1	1	3	0	0	1	0	0	0	0	0
ENSG00000196344.12	0	0	0	0	0	0	0	0	0	0	0
ENSG00000174607.11	0	0	0	1	1	1	0	0	0	0	0
ENSG00000151623.15	1	1	1	0	1	1	1	0	0	1	1
ENSG00000142319.18	0	0	0	0	0	0	0	0	0	0	0
ENSG00000178394.5	0	0	0	0	0	0	0	0	0	0	0
ENSG00000113161.17	1	2	1	3	3	2	1	2	2	0	1
ENSG00000228716.7	1	1	2	1	1	1	2	2	1	1	1
ENSG00000173930.9	1	1	1	1	1	1	1	1	1	1	1
ENSG00000205359.10	0	0	0	0	0	0	0	0	0	0	0
ENSG00000197208.6	0	0	1	0	0	1	0	0	0	0	1
ENSG00000197375.14	0	0	1	0	1	1	2	2	1	2	1
ENSG00000120708.17	0	1	1	3	3	1	2	1	2	1	0
ENSG00000113580.15	2	1	1	1	1	1	1	1	1	1	1
ENSG00000169252.6	1	1	1	0	0	0	0	0	0	0	0
ENSG00000170214.5	1	1	1	0	0	0	0	0	0	0	0
ENSG00000184845.4	0	0	1	0	0	0	0	0	0	0	0
ENSG00000213316.10	0	1	0	0	0	0	0	0	0	0	0
ENSG00000124588.22	2	2	4	2	1	1	2	4	5	2	2
ENSG00000137364.5	1	1	1	1	1	1	1	1	1	1	1
ENSG00000112294.14	2	1	3	3	2	1	3	3	3	2	2
ENSG00000234745.14	3	3	3	0	0	1	3	2	3	2	2
ENSG00000232810.4	0	0	0	0	0	1	0	0	0	0	0
ENSG00000231852.9	0	0	0	0	0	0	0	0	0	0	0
ENSG00000204264.12	1	2	2	1	0	1	2	1	2	2	1
ENSG00000168394.12	1	1	1	1	0	1	1	1	1	1	1
ENSG00000112033.14	1	1	1	1	1	1	1	2	1	1	1
ENSG00000096060.15	1	1	1	1	1	1	1	2	2	1	1
ENSG00000137204.15	3	2	3	0	0	0	0	1	1	1	0
ENSG00000124574.15	1	1	1	1	1	1	1	1	2	1	2
ENSG00000112759.19	1	2	2	2	2	2	2	4	4	2	3
ENSG00000146233.8	2	2	2	1	1	1	0	1	0	1	1
ENSG00000153291.16	1	1	1	1	1	1	0	0	0	1	0
ENSG00000244067.3	1	1	1	1	1	1	1	1	1	1	1
ENSG00000243955.6	1	1	1	1	1	1	1	1	1	1	1
ENSG00000182793.12	0	0	0	0	0	0	0	0	0	0	0
ENSG00000174156.15	0	0	0	0	0	0	0	0	0	0	0
ENSG00000170899.11	0	0	1	1	2	1	2	1	1	0	0
ENSG00000004809.14	0	0	0	0	0	0	0	1	0	0	0
ENSG00000091831.25	1	1	1	0	0	0	0	0	0	0	0
ENSG00000112038.18	0	0	0	0	0	0	0	0	0	1	0
ENSG00000112096.19	2	1	2	2	2	2	3	2	3	4	3
ENSG00000175003.15	1	1	1	1	1	1	0	1	0	1	0
ENSG00000112499.13	0	0	0	0	0	0	0	0	0	0	0
ENSG00000146477.6	1	1	1	1	1	1	1	1	1	1	1
ENSG00000185345.24	0	1	1	0	0	0	0	1	0	0	0
ENSG00000106415.13	1	1	1	1	1	1	1	1	1	0	0
ENSG00000106546.14	2	1	1	1	1	1	2	1	1	2	1
ENSG00000004846.17	0	0	0	0	0	0	0	0	0	0	0
ENSG00000146648.20	3	2	3	2	2	2	1	1	1	1	1
ENSG00000127948.16	2	2	3	2	2	2	2	2	2	2	2
ENSG00000198822.11	0	0	0	0	1	0	0	0	0	0	0
ENSG00000005469.12	2	2	2	1	1	2	2	3	3	2	1
ENSG00000005471.19	2	1	2	1	1	1	1	1	1	2	1
ENSG00000085563.15	2	1	1	1	1	2	2	2	1	1	2
ENSG00000127914.19	4	3	4	3	4	3	3	4	3	2	1
ENSG00000001630.18	0	1	1	2	2	1	2	2	2	2	1
ENSG00000158528.12	1	0	1	1	1	1	1	1	1	1	1
ENSG00000005421.9	1	1	1	1	1	1	0	0	1	1	0
ENSG00000105852.11	1	1	1	1	1	1	1	1	1	1	1
ENSG00000105854.13	2	1	1	2	3	1	3	2	2	2	2
ENSG00000106258.15	3	2	3	1	1	2	2	1	2	0	0
ENSG00000160870.15	1	0	1	0	0	0	1	1	1	1	1
ENSG00000160868.16	3	3	3	0	0	0	0	0	1	0	1
ENSG00000021461.18	1	0	1	0	0	0	0	1	1	0	0
ENSG00000001626.17	1	1	0	1	1	0	0	0	0	0	0
ENSG00000081800.9	0	0	0	0	0	0	0	0	0	0	0
ENSG00000059377.18	0	1	1	0	0	0	0	1	1	0	0
ENSG00000197448.14	2	2	2	2	2	1	2	2	2	1	1
ENSG00000002726.21	0	0	0	0	1	0	0	0	0	0	0
ENSG00000055118.17	0	0	0	0	0	0	0	0	0	0	0
ENSG00000164867.11	0	0	1	1	1	1	1	2	1	1	1
ENSG00000197150.13	2	2	2	3	3	2	2	2	2	1	1
ENSG00000171428.15	1	1	1	2	1	1	1	1	2	0	0
ENSG00000156006.5	1	1	1	0	1	1	1	0	0	0	0
ENSG00000175445.17	0	0	0	0	0	0	0	0	0	0	0
ENSG00000120915.14	1	2	2	2	1	1	2	2	2	1	1
ENSG00000104687.14	1	1	1	1	1	1	1	2	1	1	1
ENSG00000188778.6	0	0	0	0	0	0	0	0	0	0	0
ENSG00000167910.4	1	1	1	0	0	0	0	1	1	1	1
ENSG00000172817.4	1	1	1	0	1	0	0	0	0	0	0
ENSG00000137571.11	0	0	0	0	0	0	0	0	0	0	0
ENSG00000160882.13	0	0	0	0	0	0	0	0	0	0	0
ENSG00000179142.2	0	0	0	0	0	0	0	0	0	0	0
ENSG00000165092.13	1	1	1	2	1	1	1	1	1	1	1
ENSG00000197506.8	0	0	0	0	0	0	0	0	0	0	0
ENSG00000165029.17	1	1	1	1	1	2	1	1	1	1	1
ENSG00000229314.6	1	1	1	1	1	1	1	1	1	1	1
ENSG00000228278.5	1	1	1	1	1	1	1	1	1	1	1
ENSG00000095303.17	1	0	0	0	0	0	0	0	0	0	0
ENSG00000123454.12	1	1	1	0	0	1	0	0	0	0	0
ENSG00000186350.12	1	1	1	1	1	0	1	1	1	1	1
ENSG00000165995.23	1	0	0	0	0	0	0	0	0	0	0
ENSG00000012779.12	0	1	0	0	0	0	0	0	0	0	0
ENSG00000150347.17	1	0	1	2	1	1	1	1	1	1	1
ENSG00000122863.6	0	0	1	1	1	1	1	1	1	1	1
ENSG00000151224.13	1	1	1	1	0	1	1	1	1	1	1
ENSG00000187553.10	0	0	0	0	0	1	0	0	0	0	0
ENSG00000095596.12	1	1	2	1	1	0	0	1	0	0	0
ENSG00000108242.13	1	1	1	1	1	1	0	0	0	0	0
ENSG00000165841.11	1	1	1	0	0	1	0	0	0	0	0
ENSG00000138109.11	2	2	2	0	1	1	0	0	0	0	0
ENSG00000138115.15	3	2	2	0	0	0	0	0	0	0	0
ENSG00000023839.12	1	1	2	2	2	1	1	2	2	1	2
ENSG00000148795.7	0	1	1	0	0	1	0	1	0	0	1
ENSG00000148834.13	2	3	4	4	4	4	4	4	4	4	4
ENSG00000065621.15	1	1	0	2	1	2	1	2	2	0	1
ENSG00000043591.6	0	0	0	0	0	0	0	0	0	0	0
ENSG00000198873.12	1	1	1	1	1	1	1	1	1	1	1
ENSG00000130649.10	2	2	2	0	0	0	0	0	0	0	0
ENSG00000069696.7	0	0	0	0	0	0	0	1	1	1	0
ENSG00000053918.18	0	0	1	0	0	0	0	0	0	0	0
ENSG00000254827.6	1	1	2	1	2	2	1	1	0	1	1
ENSG00000110628.16	1	2	1	2	2	1	1	2	1	1	0
ENSG00000186104.11	1	0	1	1	1	1	0	0	0	0	0
ENSG00000187486.7	0	0	0	1	0	0	1	1	1	0	1
ENSG00000006071.16	0	0	0	0	0	0	0	0	0	0	0
ENSG00000129167.10	0	0	0	0	0	0	0	0	0	0	0
ENSG00000176697.20	0	0	0	1	0	1	0	0	0	0	0
ENSG00000175264.8	0	1	1	0	0	0	0	0	0	0	0
ENSG00000180210.15	2	2	2	2	2	1	2	2	2	2	2
ENSG00000025434.19	3	2	3	2	2	4	5	4	3	3	1
ENSG00000197901.12	0	0	0	0	0	0	0	0	0	0	0
ENSG00000149452.16	0	0	0	0	0	0	0	0	0	0	0
ENSG00000184999.13	1	1	1	0	0	1	0	0	1	0	0
ENSG00000149742.10	1	1	1	1	1	1	1	1	1	1	1
ENSG00000168065.16	0	0	0	0	0	0	0	2	0	0	1
ENSG00000197891.12	0	0	0	0	0	0	0	0	0	0	0
ENSG00000174669.12	1	0	0	2	2	1	0	1	1	1	0
ENSG00000084207.18	1	1	1	2	2	2	0	0	0	0	0
ENSG00000110092.4	1	1	1	1	1	2	1	1	1	1	1
ENSG00000137491.15	1	1	1	2	1	0	1	1	1	1	1
ENSG00000149968.12	0	0	0	0	0	0	1	1	1	1	1
ENSG00000149295.14	0	0	0	0	0	0	0	0	0	0	0
ENSG00000166741.8	2	1	2	1	1	1	0	0	0	0	0
ENSG00000110244.7	1	1	1	1	1	1	1	1	1	1	1
ENSG00000118137.10	5	4	4	3	3	3	5	5	4	3	5
ENSG00000177098.9	0	0	0	0	0	1	0	0	0	0	0
ENSG00000149575.9	0	0	0	0	0	0	0	0	0	0	0
ENSG00000166257.10	0	0	0	0	0	0	0	1	0	0	0
ENSG00000151067.23	0	0	0	0	0	0	0	0	0	0	0
ENSG00000067182.8	0	1	0	1	1	2	1	1	1	1	0
ENSG00000111664.11	0	0	0	0	0	0	0	0	0	0	0
ENSG00000139155.9	0	0	0	0	0	0	0	0	0	0	0
ENSG00000111700.13	2	1	2	1	1	1	0	1	0	1	1
ENSG00000134538.3	1	1	1	1	1	0	0	0	0	0	0
ENSG00000084453.17	1	1	1	1	1	1	0	0	0	0	0
ENSG00000069431.14	3	3	2	1	0	2	1	1	1	0	0
ENSG00000111424.12	0	0	0	1	1	1	0	1	1	1	0
ENSG00000111012.10	0	0	0	0	0	0	0	0	0	0	0
ENSG00000037897.17	1	0	1	2	2	1	1	1	1	1	1
ENSG00000139287.13	0	0	0	0	0	0	0	0	0	0	0
ENSG00000012504.15	3	5	6	6	4	3	3	3	3	2	3
ENSG00000171310.11	1	0	0	1	0	1	0	0	0	0	0
ENSG00000111275.13	1	1	1	1	1	1	1	1	1	1	1
ENSG00000135100.19	0	0	1	1	1	1	1	1	1	1	1
ENSG00000150967.19	0	0	0	1	1	1	2	2	3	1	1
ENSG00000139618.17	0	0	0	1	1	1	1	1	1	1	1
ENSG00000102468.11	0	0	0	0	0	0	0	0	0	0	0
ENSG00000123191.16	2	0	1	2	1	1	2	3	3	3	2
ENSG00000125257.16	0	0	1	2	1	1	0	1	1	1	1
ENSG00000088386.17	1	1	1	1	1	0	0	1	0	0	1
ENSG00000125255.7	0	0	0	0	0	0	0	0	0	0	0
ENSG00000155465.20	1	1	0	2	2	2	0	0	1	1	0
ENSG00000092068.21	0	1	1	1	0	1	0	0	0	0	0
ENSG00000092096.19	0	0	0	0	0	0	1	0	0	1	1
ENSG00000140009.19	0	0	0	0	0	0	0	0	0	0	0
ENSG00000100652.5	1	1	1	0	0	0	0	0	0	0	0
ENSG00000119711.13	1	1	1	1	1	1	1	1	1	1	1
ENSG00000119699.8	1	0	1	1	1	1	1	1	1	1	0
ENSG00000100577.19	1	2	2	4	1	2	1	1	1	1	3
ENSG00000197249.14	6	6	8	6	4	4	6	8	6	5	7
ENSG00000100721.11	0	0	0	0	0	0	0	0	0	0	0
ENSG00000168398.7	0	0	0	0	0	0	0	0	0	0	0
ENSG00000036530.9	0	1	0	0	0	0	0	0	0	0	0
ENSG00000137860.12	1	0	0	0	0	0	0	1	0	0	0
ENSG00000137869.16	0	0	0	1	0	1	2	2	2	1	1
ENSG00000140459.18	0	1	1	1	0	0	1	0	1	0	0
ENSG00000140465.15	1	0	1	2	2	1	1	1	1	1	1
ENSG00000140505.7	1	1	1	0	1	0	0	0	0	0	0
ENSG00000156222.12	1	2	2	0	0	0	2	0	1	0	1
ENSG00000176463.14	1	1	1	0	0	0	0	0	0	0	0
ENSG00000116176.7	0	0	0	0	0	0	0	0	0	0	0
ENSG00000103222.20	0	0	0	1	0	1	1	1	1	1	1
ENSG00000091262.17	0	1	2	1	2	1	2	2	2	1	1
ENSG00000176476.9	1	1	1	1	1	1	1	1	1	1	1
ENSG00000197165.11	1	2	2	1	2	1	2	2	2	2	2
ENSG00000196502.13	2	1	1	1	0	1	1	1	1	1	1
ENSG00000197471.12	1	1	1	0	0	0	0	1	1	1	1
ENSG00000103485.19	1	1	1	1	2	1	2	2	2	2	2
ENSG00000261052.6	0	0	0	1	1	1	2	2	2	1	2
ENSG00000151006.7	0	0	0	0	0	0	0	0	0	0	0
ENSG00000167397.15	2	2	4	3	3	3	3	4	4	3	3
ENSG00000140798.17	0	0	0	0	0	0	0	0	0	0	0
ENSG00000102935.12	0	0	1	1	0	0	0	0	0	0	0
ENSG00000198848.13	2	2	2	1	1	1	2	2	3	1	1
ENSG00000087237.12	1	1	1	1	0	0	1	1	1	1	1
ENSG00000172831.14	2	2	2	1	2	1	2	2	2	1	2
ENSG00000176387.7	1	0	1	1	1	1	1	1	1	1	1
ENSG00000103018.18	2	1	2	4	3	3	2	4	2	2	2
ENSG00000181019.13	1	1	1	6	3	3	4	4	2	3	2
ENSG00000140835.10	0	0	0	0	0	0	0	0	0	0	0
ENSG00000183196.10	0	0	0	1	1	0	1	1	1	0	0
ENSG00000135702.15	0	0	0	0	0	0	0	0	0	0	0
ENSG00000103257.9	1	1	1	2	1	1	2	2	2	1	2
ENSG00000197912.16	2	2	2	5	5	2	5	6	4	2	3
ENSG00000167526.14	3	3	4	5	5	4	4	4	3	3	3
ENSG00000181856.15	0	1	1	1	1	1	1	1	2	1	1
ENSG00000141027.22	1	1	2	3	1	2	2	2	2	1	1
ENSG00000142494.13	2	1	2	1	2	1	2	2	2	1	1
ENSG00000072210.19	5	3	4	4	5	4	4	5	6	2	3
ENSG00000108602.18	0	0	1	0	0	0	1	0	1	0	0
ENSG00000007216.16	1	1	1	0	0	0	0	0	0	0	0
ENSG00000108576.10	0	0	0	1	1	0	1	1	1	1	1
ENSG00000141744.4	0	0	0	1	0	0	1	0	0	0	0
ENSG00000161395.14	1	1	1	1	1	1	1	0	0	0	1
ENSG00000012048.23	1	1	1	1	1	1	1	2	1	1	1
ENSG00000120088.15	0	0	0	0	0	0	0	0	0	0	0
ENSG00000108821.14	1	1	1	1	1	1	0	1	0	0	0
ENSG00000108846.16	2	2	2	1	2	2	2	3	2	2	1
ENSG00000159640.17	1	1	2	0	0	0	0	0	0	0	0
ENSG00000176890.16	0	1	1	2	2	1	2	2	2	1	2
ENSG00000017797.13	1	1	1	3	2	2	3	3	2	2	2
ENSG00000154080.14	1	1	1	2	2	2	2	2	2	1	0
ENSG00000166347.19	1	1	2	1	1	2	2	2	2	1	1
ENSG00000130164.14	1	1	1	2	2	1	2	2	2	2	1
ENSG00000186526.13	0	0	0	0	0	0	0	0	0	0	0
ENSG00000186529.16	1	3	2	1	1	1	1	1	2	0	2
ENSG00000186204.15	1	1	1	0	0	0	1	0	0	1	1
ENSG00000186115.13	1	1	1	0	0	0	1	1	1	0	1
ENSG00000171903.17	1	1	1	0	0	0	2	2	2	1	1
ENSG00000130304.17	0	0	0	0	0	0	0	0	1	1	1
ENSG00000245848.3	1	1	1	1	1	1	1	1	1	1	1
ENSG00000124302.13	0	0	0	0	0	0	0	0	0	0	0
ENSG00000105711.14	0	1	0	0	0	0	1	2	1	1	1
ENSG00000196218.14	0	0	0	0	0	0	0	0	0	0	0
ENSG00000197110.10	0	0	0	0	0	0	0	0	0	0	0
ENSG00000255974.8	1	1	1	1	0	0	0	0	0	0	0
ENSG00000198077.11	2	2	2	0	0	0	0	0	0	0	0
ENSG00000197408.10	1	1	1	1	0	1	0	0	0	0	0
ENSG00000197838.5	0	0	0	0	0	0	0	0	0	0	0
ENSG00000197446.9	0	0	0	0	0	0	0	0	0	0	0
ENSG00000167600.14	0	0	0	1	1	1	1	1	1	1	1
ENSG00000105329.11	1	1	1	1	2	1	1	2	2	2	1
ENSG00000073050.12	1	1	1	2	2	1	2	2	2	2	1
ENSG00000130203.10	2	2	1	2	2	2	2	3	2	1	2
ENSG00000170608.3	1	1	1	1	1	1	1	1	1	1	1
ENSG00000105398.4	1	1	1	1	1	1	1	1	1	1	1
ENSG00000088002.12	0	0	0	0	0	0	0	0	0	0	0
ENSG00000131408.15	1	1	1	1	2	1	2	1	1	2	1
ENSG00000101076.19	2	2	3	5	3	3	3	4	4	2	2
ENSG00000158296.14	1	0	1	0	0	0	2	3	2	2	2
ENSG00000124212.6	1	1	1	1	0	1	0	0	0	0	0
ENSG00000172216.6	1	1	1	1	1	1	1	1	1	1	1
ENSG00000019186.10	0	0	0	0	0	0	1	1	1	1	1
ENSG00000101187.16	0	0	0	0	0	0	1	1	1	1	1
ENSG00000159197.4	0	0	0	0	0	1	0	0	1	0	0
ENSG00000180509.13	0	0	1	0	0	0	0	0	0	0	0
ENSG00000159228.13	1	2	2	2	2	1	2	2	1	1	1
ENSG00000159231.6	0	0	0	0	1	0	0	0	0	0	0
ENSG00000173638.19	1	2	2	1	1	1	2	1	1	1	1
ENSG00000093010.15	6	7	7	5	4	5	5	7	5	5	4
ENSG00000099984.11	0	0	1	0	0	0	0	0	0	0	0
ENSG00000100197.23	1	2	2	0	0	0	1	1	0	0	0
ENSG00000100243.22	2	5	4	6	5	5	6	6	4	4	3
ENSG00000130540.14	0	0	0	0	0	0	0	0	0	0	0
ENSG00000186951.17	1	1	1	1	1	1	1	1	1	1	1
ENSG00000100299.18	2	1	1	1	1	1	2	2	2	1	1
ENSG00000189221.11	2	3	3	2	2	2	2	2	2	1	0
ENSG00000069535.14	1	1	1	1	1	1	1	1	1	1	1
ENSG00000147119.4	1	1	1	1	1	1	1	1	1	1	1
ENSG00000131269.19	1	1	1	1	1	1	1	1	1	1	1
ENSG00000165240.22	1	1	2	1	2	2	1	1	1	1	1
ENSG00000123561.15	2	2	2	1	1	1	2	2	2	2	2
ENSG00000160211.20	0	0	1	4	2	4	3	3	3	2	2

## Sheet: TPM > 1
Table S-4. Pharmacogenes (ENSG identifiers) (384 genes) characterized by the number of transcript isoforms (at cut-off TPM > 1) assigned to that gene (the degree of splicing) for each biospecimen tested.
ENSG	Liver_tissue_3	Liver_tissue_2	Liver_tissue_1	Huh7_3	Huh7_2	Huh7_1	HepG2_5	HepG2_4	HepG2_3	HepG2_2	HepG2_1
ENSG00000142583.18	0	0	0	0	0	0	0	0	0	0	0
ENSG00000177000.13	1	1	0	1	1	1	1	2	1	1	1
ENSG00000120937.9	0	0	0	1	1	1	0	0	0	0	0
ENSG00000028137.19	0	0	0	0	0	0	0	0	0	0	0
ENSG00000159423.17	2	2	2	2	2	1	2	2	3	2	2
ENSG00000158825.6	1	1	1	1	0	1	1	1	1	0	0
ENSG00000131910.5	1	1	1	1	1	1	1	1	1	1	1
ENSG00000117480.16	1	1	1	1	1	1	1	1	1	1	1
ENSG00000142973.15	0	0	0	0	0	0	0	0	0	0	0
ENSG00000187048.14	1	2	2	0	0	0	0	0	0	0	0
ENSG00000186160.5	0	0	0	0	0	0	0	0	0	0	0
ENSG00000116157.6	0	0	1	1	1	1	1	1	1	1	1
ENSG00000177606.8	1	1	1	1	1	1	1	1	1	1	1
ENSG00000134716.11	1	1	1	1	0	1	0	1	1	1	0
ENSG00000198691.14	0	0	0	0	0	0	1	0	0	1	0
ENSG00000188641.14	2	2	2	1	2	2	2	1	2	1	1
ENSG00000168765.18	2	2	1	3	3	3	3	3	2	3	2
ENSG00000213366.13	1	0	1	1	1	1	1	1	1	1	1
ENSG00000134184.13	0	0	0	2	1	1	0	0	0	0	0
ENSG00000134201.12	1	0	0	0	0	0	0	0	0	0	0
ENSG00000134202.12	0	1	0	1	2	1	1	2	2	1	1
ENSG00000155380.13	1	1	1	1	1	1	2	2	1	1	2
ENSG00000163393.13	0	0	0	1	0	0	1	1	1	1	1
ENSG00000131781.13	3	3	3	1	1	0	2	2	2	3	3
ENSG00000143437.21	1	1	1	1	1	1	2	2	2	1	1
ENSG00000169418.10	1	0	1	0	0	0	0	0	0	0	0
ENSG00000187800.14	1	1	0	0	0	0	0	0	0	0	0
ENSG00000158874.11	2	4	4	3	3	2	3	4	5	4	3
ENSG00000143257.12	3	2	4	0	0	0	0	0	0	0	0
ENSG00000143226.15	1	0	0	0	0	0	0	0	0	0	0
ENSG00000203747.12	1	0	1	0	0	0	0	0	0	0	0
ENSG00000198734.12	2	2	2	1	2	1	2	2	2	1	2
ENSG00000007933.13	1	1	1	0	0	0	0	0	0	0	0
ENSG00000094963.14	1	0	1	0	0	0	0	0	0	0	0
ENSG00000010932.17	0	0	0	0	0	0	0	0	0	0	0
ENSG00000076258.10	1	1	1	0	1	0	1	0	0	0	0
ENSG00000073756.13	1	0	1	0	0	0	0	0	0	0	0
ENSG00000081248.12	0	0	0	0	0	0	0	0	0	0	0
ENSG00000136634.7	0	0	0	0	0	0	0	0	0	0	0
ENSG00000203710.12	0	0	0	0	0	0	0	0	0	0	0
ENSG00000092969.12	1	0	0	1	1	1	0	0	0	0	0
ENSG00000143819.13	3	3	3	3	3	2	3	3	3	3	3
ENSG00000135776.5	1	1	1	1	1	1	1	1	1	1	1
ENSG00000198626.18	0	0	0	0	0	0	0	0	0	0	0
ENSG00000133019.12	0	0	0	2	1	1	0	0	0	0	0
ENSG00000084674.15	2	2	2	2	1	2	2	1	2	2	2
ENSG00000138074.15	0	1	1	1	1	1	1	1	1	1	1
ENSG00000158125.10	1	1	1	0	0	0	0	0	0	0	0
ENSG00000138061.12	1	1	1	1	1	1	0	0	0	0	0
ENSG00000143921.9	1	1	1	1	0	0	1	1	1	1	1
ENSG00000115526.11	0	0	0	1	1	1	1	1	1	1	1
ENSG00000198203.10	0	0	0	1	2	1	1	1	1	1	1
ENSG00000198075.10	0	0	0	1	1	1	1	0	1	0	1
ENSG00000125538.12	1	0	0	0	0	0	0	0	0	0	0
ENSG00000150540.14	2	4	2	2	3	2	3	2	3	3	3
ENSG00000073734.10	2	2	2	0	0	0	0	0	0	0	0
ENSG00000151689.13	1	1	1	2	2	1	1	2	2	2	1
ENSG00000138356.14	2	1	2	1	1	1	1	1	1	1	1
ENSG00000119004.17	1	1	1	2	2	1	1	2	1	0	1
ENSG00000135929.9	1	1	1	1	1	1	1	1	1	1	1
ENSG00000115657.14	1	1	1	1	1	1	1	1	1	1	1
ENSG00000242366.4	1	0	1	0	0	0	0	0	0	0	0
ENSG00000242515.6	0	1	0	0	0	0	0	0	0	0	0
ENSG00000241119.2	0	1	1	0	0	0	0	1	0	0	0
ENSG00000244122.3	1	0	0	0	0	0	0	0	0	0	0
ENSG00000167165.19	0	1	1	0	0	0	1	0	0	0	0
ENSG00000244474.6	1	1	1	0	1	0	0	0	0	0	0
ENSG00000241635.8	2	2	2	1	1	2	1	2	1	0	0
ENSG00000132170.24	1	2	2	5	5	5	2	3	2	2	2
ENSG00000131389.18	2	0	0	2	1	2	2	1	2	2	2
ENSG00000076242.16	1	2	1	4	4	5	3	3	3	2	1
ENSG00000172940.13	0	0	0	0	0	0	0	0	0	0	0
ENSG00000144671.11	0	0	0	0	0	0	0	0	0	0	0
ENSG00000183873.18	0	0	0	0	0	0	0	0	0	0	0
ENSG00000180432.6	1	1	1	0	0	0	1	1	0	1	1
ENSG00000151577.13	0	0	0	0	0	0	0	0	0	0	0
ENSG00000144852.20	1	1	1	0	1	1	2	2	2	1	0
ENSG00000163406.11	0	0	0	0	1	1	0	0	0	0	0
ENSG00000180767.11	1	1	1	1	1	1	1	1	1	1	1
ENSG00000174640.15	0	0	0	1	1	1	0	0	0	0	0
ENSG00000175040.6	0	0	0	0	0	0	0	0	0	0	0
ENSG00000144891.19	1	1	1	1	1	1	1	0	1	1	1
ENSG00000169313.10	0	0	0	0	0	0	0	0	0	0	0
ENSG00000169860.7	0	0	0	0	0	0	0	0	0	0	0
ENSG00000114770.17	0	1	1	3	3	2	2	2	3	2	3
ENSG00000087274.19	1	2	2	3	2	1	3	3	2	2	2
ENSG00000125388.20	2	1	0	2	1	0	1	1	1	1	1
ENSG00000184160.8	0	0	0	1	1	1	1	1	1	1	1
ENSG00000169676.6	0	0	0	0	0	0	0	0	0	0	0
ENSG00000109819.9	1	1	2	0	0	1	1	1	1	2	2
ENSG00000197888.3	1	0	1	1	1	1	0	0	1	0	0
ENSG00000196620.10	1	1	1	1	1	1	0	0	0	0	0
ENSG00000109181.12	2	2	2	0	0	0	2	1	1	1	1
ENSG00000171234.14	2	3	3	1	1	1	3	2	2	1	3
ENSG00000213759.10	1	1	1	1	1	1	1	1	1	1	1
ENSG00000135226.18	1	1	0	0	0	0	0	0	0	0	0
ENSG00000156096.14	2	2	2	1	2	2	1	1	1	1	2
ENSG00000173610.13	1	1	1	0	0	1	0	0	0	0	0
ENSG00000173597.9	1	1	1	0	1	0	1	0	0	1	1
ENSG00000109193.12	1	1	1	1	0	0	0	0	1	1	1
ENSG00000156136.10	0	0	0	1	1	0	0	1	0	0	0
ENSG00000163631.17	8	8	8	7	8	5	8	7	8	5	5
ENSG00000118785.15	0	0	0	2	1	3	2	2	2	2	3
ENSG00000118777.12	1	1	1	2	2	1	1	2	1	2	2
ENSG00000197894.12	2	2	2	2	2	1	2	2	2	2	2
ENSG00000198099.10	2	2	2	0	0	0	2	2	2	2	1
ENSG00000172955.17	3	2	3	1	1	1	3	3	3	2	1
ENSG00000187758.8	1	1	1	0	0	0	0	0	0	0	0
ENSG00000196616.14	2	2	2	0	0	0	0	0	0	0	0
ENSG00000248144.6	1	1	1	0	0	1	0	0	0	0	0
ENSG00000196344.12	0	0	0	0	0	0	0	0	0	0	0
ENSG00000174607.11	0	0	0	1	1	1	0	0	0	0	0
ENSG00000151623.15	1	1	1	0	1	1	0	0	0	1	1
ENSG00000142319.18	0	0	0	0	0	0	0	0	0	0	0
ENSG00000178394.5	0	0	0	0	0	0	0	0	0	0	0
ENSG00000113161.17	1	2	1	3	3	2	1	2	1	0	1
ENSG00000228716.7	1	1	1	1	1	1	1	1	1	1	1
ENSG00000173930.9	1	1	1	1	1	1	1	1	1	1	1
ENSG00000205359.10	0	0	0	0	0	0	0	0	0	0	0
ENSG00000197208.6	0	0	0	0	0	0	0	0	0	0	1
ENSG00000197375.14	0	0	1	0	1	1	1	1	1	2	1
ENSG00000120708.17	0	1	1	1	2	1	2	1	1	1	0
ENSG00000113580.15	2	1	1	1	1	1	1	1	1	1	1
ENSG00000169252.6	1	1	1	0	0	0	0	0	0	0	0
ENSG00000170214.5	1	1	1	0	0	0	0	0	0	0	0
ENSG00000184845.4	0	0	0	0	0	0	0	0	0	0	0
ENSG00000213316.10	0	1	0	0	0	0	0	0	0	0	0
ENSG00000124588.22	2	2	3	2	1	1	2	2	2	2	2
ENSG00000137364.5	1	1	1	1	1	1	1	1	1	1	1
ENSG00000112294.14	2	1	2	2	2	1	3	3	3	2	2
ENSG00000234745.14	3	3	3	0	0	1	3	2	3	2	2
ENSG00000232810.4	0	0	0	0	0	0	0	0	0	0	0
ENSG00000231852.9	0	0	0	0	0	0	0	0	0	0	0
ENSG00000204264.12	1	2	2	0	0	1	2	1	2	2	1
ENSG00000168394.12	1	1	1	0	0	1	1	1	1	1	1
ENSG00000112033.14	1	1	1	1	1	1	1	1	1	1	1
ENSG00000096060.15	1	1	1	1	1	1	1	2	2	1	1
ENSG00000137204.15	3	2	3	0	0	0	0	1	1	1	0
ENSG00000124574.15	1	1	1	1	1	1	1	1	2	1	2
ENSG00000112759.19	1	2	2	2	2	2	2	4	4	2	3
ENSG00000146233.8	2	2	2	1	1	1	0	0	0	1	1
ENSG00000153291.16	1	1	0	1	1	0	0	0	0	1	0
ENSG00000244067.3	1	1	1	1	1	1	1	1	1	1	1
ENSG00000243955.6	1	1	1	1	1	1	1	1	1	1	1
ENSG00000182793.12	0	0	0	0	0	0	0	0	0	0	0
ENSG00000174156.15	0	0	0	0	0	0	0	0	0	0	0
ENSG00000170899.11	0	0	1	1	1	1	1	1	1	0	0
ENSG00000004809.14	0	0	0	0	0	0	0	0	0	0	0
ENSG00000091831.25	1	1	1	0	0	0	0	0	0	0	0
ENSG00000112038.18	0	0	0	0	0	0	0	0	0	1	0
ENSG00000112096.19	2	1	1	2	1	2	3	2	2	4	3
ENSG00000175003.15	1	1	1	0	0	0	0	0	0	1	0
ENSG00000112499.13	0	0	0	0	0	0	0	0	0	0	0
ENSG00000146477.6	1	1	1	1	1	1	1	1	1	1	1
ENSG00000185345.24	0	1	1	0	0	0	0	0	0	0	0
ENSG00000106415.13	1	1	1	1	1	1	1	0	0	0	0
ENSG00000106546.14	2	1	1	1	1	1	2	1	1	2	1
ENSG00000004846.17	0	0	0	0	0	0	0	0	0	0	0
ENSG00000146648.20	3	2	1	1	1	2	1	1	1	1	1
ENSG00000127948.16	2	2	3	2	2	2	2	2	2	2	2
ENSG00000198822.11	0	0	0	0	0	0	0	0	0	0	0
ENSG00000005469.12	2	2	2	1	1	2	2	2	2	2	1
ENSG00000005471.19	2	1	2	1	1	1	1	1	1	2	1
ENSG00000085563.15	2	1	1	1	1	2	2	2	1	1	2
ENSG00000127914.19	4	3	4	2	3	2	3	3	3	2	1
ENSG00000001630.18	0	1	1	1	1	1	1	1	2	2	1
ENSG00000158528.12	1	0	1	1	1	1	1	1	1	1	1
ENSG00000005421.9	1	1	1	1	1	1	0	0	0	1	0
ENSG00000105852.11	1	1	1	1	1	1	1	1	1	1	1
ENSG00000105854.13	2	1	1	2	3	1	3	2	2	2	2
ENSG00000106258.15	3	2	3	1	1	1	2	1	2	0	0
ENSG00000160870.15	1	0	1	0	0	0	0	1	1	1	1
ENSG00000160868.16	3	3	3	0	0	0	0	0	1	0	1
ENSG00000021461.18	1	0	0	0	0	0	0	0	1	0	0
ENSG00000001626.17	1	1	0	0	1	0	0	0	0	0	0
ENSG00000081800.9	0	0	0	0	0	0	0	0	0	0	0
ENSG00000059377.18	0	1	0	0	0	0	0	0	0	0	0
ENSG00000197448.14	2	2	2	2	2	1	2	2	2	1	1
ENSG00000002726.21	0	0	0	0	0	0	0	0	0	0	0
ENSG00000055118.17	0	0	0	0	0	0	0	0	0	0	0
ENSG00000164867.11	0	0	0	1	0	0	1	1	1	1	1
ENSG00000197150.13	2	2	2	3	3	2	2	2	2	1	1
ENSG00000171428.15	1	1	1	2	1	1	1	1	2	0	0
ENSG00000156006.5	1	1	1	0	0	1	0	0	0	0	0
ENSG00000175445.17	0	0	0	0	0	0	0	0	0	0	0
ENSG00000120915.14	1	2	2	2	1	1	2	2	2	1	1
ENSG00000104687.14	1	1	1	1	1	1	1	1	1	1	1
ENSG00000188778.6	0	0	0	0	0	0	0	0	0	0	0
ENSG00000167910.4	1	1	1	0	0	0	0	0	1	1	1
ENSG00000172817.4	1	1	1	0	0	0	0	0	0	0	0
ENSG00000137571.11	0	0	0	0	0	0	0	0	0	0	0
ENSG00000160882.13	0	0	0	0	0	0	0	0	0	0	0
ENSG00000179142.2	0	0	0	0	0	0	0	0	0	0	0
ENSG00000165092.13	1	1	1	1	1	1	1	1	1	1	1
ENSG00000197506.8	0	0	0	0	0	0	0	0	0	0	0
ENSG00000165029.17	1	1	1	1	1	1	1	1	1	1	1
ENSG00000229314.6	1	1	1	1	1	1	1	1	1	1	1
ENSG00000228278.5	1	1	1	1	1	1	1	1	1	1	1
ENSG00000095303.17	1	0	0	0	0	0	0	0	0	0	0
ENSG00000123454.12	1	1	1	0	0	0	0	0	0	0	0
ENSG00000186350.12	1	1	1	1	1	0	1	1	1	1	1
ENSG00000165995.23	1	0	0	0	0	0	0	0	0	0	0
ENSG00000012779.12	0	1	0	0	0	0	0	0	0	0	0
ENSG00000150347.17	1	0	1	1	1	1	1	1	1	1	1
ENSG00000122863.6	0	0	0	1	1	1	1	1	1	1	1
ENSG00000151224.13	1	1	1	1	0	1	1	1	1	1	1
ENSG00000187553.10	0	0	0	0	0	0	0	0	0	0	0
ENSG00000095596.12	1	1	2	0	0	0	0	0	0	0	0
ENSG00000108242.13	1	1	1	1	0	0	0	0	0	0	0
ENSG00000165841.11	1	1	1	0	0	0	0	0	0	0	0
ENSG00000138109.11	2	2	2	0	1	1	0	0	0	0	0
ENSG00000138115.15	3	2	2	0	0	0	0	0	0	0	0
ENSG00000023839.12	1	1	1	1	1	1	1	1	2	1	2
ENSG00000148795.7	0	1	0	0	0	0	0	0	0	0	1
ENSG00000148834.13	2	3	4	4	4	4	4	4	4	4	4
ENSG00000065621.15	1	1	0	2	1	1	1	1	2	0	1
ENSG00000043591.6	0	0	0	0	0	0	0	0	0	0	0
ENSG00000198873.12	1	1	1	1	1	1	1	1	1	1	1
ENSG00000130649.10	2	2	2	0	0	0	0	0	0	0	0
ENSG00000069696.7	0	0	0	0	0	0	0	0	1	1	0
ENSG00000053918.18	0	0	0	0	0	0	0	0	0	0	0
ENSG00000254827.6	1	1	1	1	1	2	1	1	0	1	1
ENSG00000110628.16	1	2	1	2	2	1	1	2	1	1	0
ENSG00000186104.11	1	0	1	1	1	1	0	0	0	0	0
ENSG00000187486.7	0	0	0	0	0	0	0	0	1	0	1
ENSG00000006071.16	0	0	0	0	0	0	0	0	0	0	0
ENSG00000129167.10	0	0	0	0	0	0	0	0	0	0	0
ENSG00000176697.20	0	0	0	1	0	1	0	0	0	0	0
ENSG00000175264.8	0	1	1	0	0	0	0	0	0	0	0
ENSG00000180210.15	2	2	2	2	2	1	2	2	2	2	2
ENSG00000025434.19	3	2	3	2	2	4	4	4	3	3	1
ENSG00000197901.12	0	0	0	0	0	0	0	0	0	0	0
ENSG00000149452.16	0	0	0	0	0	0	0	0	0	0	0
ENSG00000184999.13	1	1	1	0	0	0	0	0	1	0	0
ENSG00000149742.10	1	1	1	1	1	1	1	1	1	1	1
ENSG00000168065.16	0	0	0	0	0	0	0	0	0	0	1
ENSG00000197891.12	0	0	0	0	0	0	0	0	0	0	0
ENSG00000174669.12	1	0	0	2	2	1	0	0	0	1	0
ENSG00000084207.18	1	1	1	2	2	2	0	0	0	0	0
ENSG00000110092.4	1	1	1	1	1	1	1	1	1	1	1
ENSG00000137491.15	1	1	1	1	1	0	1	1	1	1	1
ENSG00000149968.12	0	0	0	0	0	0	0	0	1	1	1
ENSG00000149295.14	0	0	0	0	0	0	0	0	0	0	0
ENSG00000166741.8	2	1	2	1	1	1	0	0	0	0	0
ENSG00000110244.7	1	1	1	1	1	1	1	1	1	1	1
ENSG00000118137.10	5	4	4	3	3	3	5	5	4	3	5
ENSG00000177098.9	0	0	0	0	0	0	0	0	0	0	0
ENSG00000149575.9	0	0	0	0	0	0	0	0	0	0	0
ENSG00000166257.10	0	0	0	0	0	0	0	0	0	0	0
ENSG00000151067.23	0	0	0	0	0	0	0	0	0	0	0
ENSG00000067182.8	0	1	0	1	1	0	1	1	1	1	0
ENSG00000111664.11	0	0	0	0	0	0	0	0	0	0	0
ENSG00000139155.9	0	0	0	0	0	0	0	0	0	0	0
ENSG00000111700.13	2	1	2	1	1	1	0	0	0	1	1
ENSG00000134538.3	1	1	1	1	1	0	0	0	0	0	0
ENSG00000084453.17	1	1	1	1	1	1	0	0	0	0	0
ENSG00000069431.14	3	3	1	1	0	2	1	1	1	0	0
ENSG00000111424.12	0	0	0	1	1	1	0	0	0	1	0
ENSG00000111012.10	0	0	0	0	0	0	0	0	0	0	0
ENSG00000037897.17	1	0	1	2	2	1	1	1	1	1	1
ENSG00000139287.13	0	0	0	0	0	0	0	0	0	0	0
ENSG00000012504.15	3	5	6	5	3	2	2	3	3	2	3
ENSG00000171310.11	1	0	0	0	0	0	0	0	0	0	0
ENSG00000111275.13	1	1	1	1	1	1	1	1	1	1	1
ENSG00000135100.19	0	0	1	1	1	1	1	1	1	1	1
ENSG00000150967.19	0	0	0	1	1	0	2	2	2	1	1
ENSG00000139618.17	0	0	0	1	1	1	1	1	1	1	1
ENSG00000102468.11	0	0	0	0	0	0	0	0	0	0	0
ENSG00000123191.16	2	0	1	2	1	1	2	2	3	3	2
ENSG00000125257.16	0	0	1	2	1	1	0	1	1	1	1
ENSG00000088386.17	1	1	1	0	1	0	0	0	0	0	1
ENSG00000125255.7	0	0	0	0	0	0	0	0	0	0	0
ENSG00000155465.20	1	1	0	2	2	2	0	0	0	1	0
ENSG00000092068.21	0	1	1	1	0	0	0	0	0	0	0
ENSG00000092096.19	0	0	0	0	0	0	0	0	0	1	1
ENSG00000140009.19	0	0	0	0	0	0	0	0	0	0	0
ENSG00000100652.5	1	1	1	0	0	0	0	0	0	0	0
ENSG00000119711.13	1	1	1	1	1	1	1	1	1	1	1
ENSG00000119699.8	1	0	0	0	1	1	0	0	0	1	0
ENSG00000100577.19	1	2	2	2	1	1	1	1	1	1	3
ENSG00000197249.14	6	6	8	6	4	4	6	7	5	5	7
ENSG00000100721.11	0	0	0	0	0	0	0	0	0	0	0
ENSG00000168398.7	0	0	0	0	0	0	0	0	0	0	0
ENSG00000036530.9	0	1	0	0	0	0	0	0	0	0	0
ENSG00000137860.12	1	0	0	0	0	0	0	1	0	0	0
ENSG00000137869.16	0	0	0	0	0	1	1	1	2	1	1
ENSG00000140459.18	0	1	1	0	0	0	0	0	0	0	0
ENSG00000140465.15	1	0	1	2	2	1	1	1	1	1	1
ENSG00000140505.7	1	1	1	0	0	0	0	0	0	0	0
ENSG00000156222.12	1	2	1	0	0	0	2	0	1	0	1
ENSG00000176463.14	1	1	1	0	0	0	0	0	0	0	0
ENSG00000116176.7	0	0	0	0	0	0	0	0	0	0	0
ENSG00000103222.20	0	0	0	1	0	1	1	1	1	1	1
ENSG00000091262.17	0	1	2	1	2	1	2	2	2	1	1
ENSG00000176476.9	1	1	1	1	1	1	1	1	1	1	1
ENSG00000197165.11	1	2	2	1	2	1	2	2	2	2	2
ENSG00000196502.13	2	1	1	1	0	1	1	1	1	1	1
ENSG00000197471.12	1	1	0	0	0	0	0	0	0	1	1
ENSG00000103485.19	1	1	1	1	2	1	2	2	2	2	2
ENSG00000261052.6	0	0	0	1	1	1	2	2	2	1	2
ENSG00000151006.7	0	0	0	0	0	0	0	0	0	0	0
ENSG00000167397.15	2	2	4	2	2	3	3	3	4	3	3
ENSG00000140798.17	0	0	0	0	0	0	0	0	0	0	0
ENSG00000102935.12	0	0	1	0	0	0	0	0	0	0	0
ENSG00000198848.13	2	2	2	1	1	1	2	2	2	1	1
ENSG00000087237.12	1	1	1	1	0	0	1	1	1	1	1
ENSG00000172831.14	2	2	2	1	2	1	2	2	2	1	2
ENSG00000176387.7	1	0	1	1	1	1	1	1	1	1	1
ENSG00000103018.18	2	1	2	4	3	3	2	3	2	2	2
ENSG00000181019.13	1	1	0	4	3	3	3	3	2	3	2
ENSG00000140835.10	0	0	0	0	0	0	0	0	0	0	0
ENSG00000183196.10	0	0	0	0	0	0	1	0	0	0	0
ENSG00000135702.15	0	0	0	0	0	0	0	0	0	0	0
ENSG00000103257.9	1	1	1	2	1	1	2	2	2	1	2
ENSG00000197912.16	2	2	2	4	4	1	4	4	3	2	3
ENSG00000167526.14	3	3	4	4	4	4	4	4	3	3	3
ENSG00000181856.15	0	1	0	1	0	0	1	0	2	1	1
ENSG00000141027.22	1	1	2	3	1	2	2	2	1	1	1
ENSG00000142494.13	2	1	2	1	2	1	1	2	1	1	1
ENSG00000072210.19	5	3	4	4	3	4	4	3	5	1	3
ENSG00000108602.18	0	0	0	0	0	0	1	0	0	0	0
ENSG00000007216.16	1	1	1	0	0	0	0	0	0	0	0
ENSG00000108576.10	0	0	0	1	1	0	1	1	1	1	1
ENSG00000141744.4	0	0	0	1	0	0	0	0	0	0	0
ENSG00000161395.14	1	1	1	1	1	1	1	0	0	0	1
ENSG00000012048.23	1	1	1	1	1	1	1	1	1	1	1
ENSG00000120088.15	0	0	0	0	0	0	0	0	0	0	0
ENSG00000108821.14	1	1	1	1	1	1	0	0	0	0	0
ENSG00000108846.16	2	2	2	1	2	2	2	2	2	2	1
ENSG00000159640.17	1	1	0	0	0	0	0	0	0	0	0
ENSG00000176890.16	0	1	0	2	2	1	2	2	2	1	2
ENSG00000017797.13	1	1	1	3	2	2	3	3	2	2	2
ENSG00000154080.14	1	1	1	2	2	2	2	2	2	1	0
ENSG00000166347.19	1	1	1	1	1	2	2	2	2	1	1
ENSG00000130164.14	1	1	1	2	2	1	2	2	2	2	1
ENSG00000186526.13	0	0	0	0	0	0	0	0	0	0	0
ENSG00000186529.16	1	3	1	1	1	1	1	1	2	0	2
ENSG00000186204.15	1	1	1	0	0	0	1	0	0	1	1
ENSG00000186115.13	1	1	1	0	0	0	1	1	1	0	1
ENSG00000171903.17	1	1	1	0	0	0	1	2	2	1	1
ENSG00000130304.17	0	0	0	0	0	0	0	0	1	1	1
ENSG00000245848.3	1	1	1	1	1	1	1	1	1	1	1
ENSG00000124302.13	0	0	0	0	0	0	0	0	0	0	0
ENSG00000105711.14	0	1	0	0	0	0	1	1	1	1	1
ENSG00000196218.14	0	0	0	0	0	0	0	0	0	0	0
ENSG00000197110.10	0	0	0	0	0	0	0	0	0	0	0
ENSG00000255974.8	1	1	1	0	0	0	0	0	0	0	0
ENSG00000198077.11	2	2	2	0	0	0	0	0	0	0	0
ENSG00000197408.10	1	1	1	1	0	1	0	0	0	0	0
ENSG00000197838.5	0	0	0	0	0	0	0	0	0	0	0
ENSG00000197446.9	0	0	0	0	0	0	0	0	0	0	0
ENSG00000167600.14	0	0	0	1	1	1	1	1	1	1	1
ENSG00000105329.11	1	1	1	1	2	1	1	2	1	2	1
ENSG00000073050.12	1	1	1	2	2	1	2	2	2	2	1
ENSG00000130203.10	2	2	1	2	2	2	2	2	1	1	2
ENSG00000170608.3	1	1	1	1	1	1	1	1	1	1	1
ENSG00000105398.4	1	1	1	1	1	1	1	1	1	1	1
ENSG00000088002.12	0	0	0	0	0	0	0	0	0	0	0
ENSG00000131408.15	1	1	1	1	2	1	2	1	1	2	1
ENSG00000101076.19	2	2	2	3	2	2	2	1	4	2	2
ENSG00000158296.14	1	0	1	0	0	0	2	2	2	2	2
ENSG00000124212.6	1	1	1	1	0	1	0	0	0	0	0
ENSG00000172216.6	1	1	1	1	1	1	1	1	1	1	1
ENSG00000019186.10	0	0	0	0	0	0	1	1	1	1	1
ENSG00000101187.16	0	0	0	0	0	0	1	1	1	1	1
ENSG00000159197.4	0	0	0	0	0	0	0	0	0	0	0
ENSG00000180509.13	0	0	0	0	0	0	0	0	0	0	0
ENSG00000159228.13	1	2	2	2	2	1	2	2	1	1	1
ENSG00000159231.6	0	0	0	0	0	0	0	0	0	0	0
ENSG00000173638.19	1	2	1	1	1	1	1	1	1	1	1
ENSG00000093010.15	6	7	6	4	4	5	4	5	4	5	4
ENSG00000099984.11	0	0	1	0	0	0	0	0	0	0	0
ENSG00000100197.23	1	2	2	0	0	0	0	0	0	0	0
ENSG00000100243.22	2	5	4	6	5	5	6	5	4	4	3
ENSG00000130540.14	0	0	0	0	0	0	0	0	0	0	0
ENSG00000186951.17	1	1	1	1	1	1	1	1	1	1	1
ENSG00000100299.18	2	1	1	1	1	1	2	2	2	1	1
ENSG00000189221.11	2	3	3	2	2	2	2	2	2	1	0
ENSG00000069535.14	1	1	1	1	1	1	1	1	1	1	1
ENSG00000147119.4	1	1	1	1	1	1	1	1	1	1	1
ENSG00000131269.19	1	1	1	1	1	1	1	1	1	1	1
ENSG00000165240.22	1	1	0	0	1	0	1	1	1	1	1
ENSG00000123561.15	2	2	2	1	1	1	2	2	2	2	2
ENSG00000160211.20	0	0	1	4	2	4	3	3	3	2	2

## Sheet: TPM > 10
Table S-4. Pharmacogenes (ENSG identifiers) (384 genes) characterized by the number of transcript isoforms (at cut-off TPM > 10) assigned to that gene (the degree of splicing) for each biospecimen tested.
ENSG	Liver_tissue_3	Liver_tissue_2	Liver_tissue_1	Huh7_3	Huh7_2	Huh7_1	HepG2_5	HepG2_4	HepG2_3	HepG2_2	HepG2_1
ENSG00000142583.18	0	0	0	0	0	0	0	0	0	0	0
ENSG00000177000.13	0	0	0	0	0	0	0	0	0	0	0
ENSG00000120937.9	0	0	0	1	1	1	0	0	0	0	0
ENSG00000028137.19	0	0	0	0	0	0	0	0	0	0	0
ENSG00000159423.17	2	2	2	1	1	1	2	2	2	1	2
ENSG00000158825.6	1	1	1	0	0	0	0	0	0	0	0
ENSG00000131910.5	1	1	1	1	1	0	1	1	1	1	1
ENSG00000117480.16	1	1	1	0	0	0	0	0	0	0	0
ENSG00000142973.15	0	0	0	0	0	0	0	0	0	0	0
ENSG00000187048.14	1	1	1	0	0	0	0	0	0	0	0
ENSG00000186160.5	0	0	0	0	0	0	0	0	0	0	0
ENSG00000116157.6	0	0	0	1	1	1	0	1	1	0	0
ENSG00000177606.8	1	1	1	1	1	1	1	1	1	1	1
ENSG00000134716.11	1	1	1	0	0	0	0	0	0	0	0
ENSG00000198691.14	0	0	0	0	0	0	0	0	0	0	0
ENSG00000188641.14	1	1	1	0	0	0	0	0	0	0	1
ENSG00000168765.18	1	0	0	1	1	1	1	1	1	0	0
ENSG00000213366.13	0	0	0	0	1	0	0	0	0	0	0
ENSG00000134184.13	0	0	0	1	1	1	0	0	0	0	0
ENSG00000134201.12	0	0	0	0	0	0	0	0	0	0	0
ENSG00000134202.12	0	0	0	1	2	1	1	2	2	1	1
ENSG00000155380.13	1	1	1	1	1	1	2	2	1	1	2
ENSG00000163393.13	0	0	0	0	0	0	0	0	0	0	0
ENSG00000131781.13	3	3	3	0	0	0	0	1	1	1	1
ENSG00000143437.21	1	1	1	1	1	1	0	1	1	1	0
ENSG00000169418.10	0	0	0	0	0	0	0	0	0	0	0
ENSG00000187800.14	0	0	0	0	0	0	0	0	0	0	0
ENSG00000158874.11	2	3	3	3	3	1	3	3	3	3	3
ENSG00000143257.12	1	2	2	0	0	0	0	0	0	0	0
ENSG00000143226.15	0	0	0	0	0	0	0	0	0	0	0
ENSG00000203747.12	1	0	0	0	0	0	0	0	0	0	0
ENSG00000198734.12	1	1	1	1	1	1	2	1	1	1	1
ENSG00000007933.13	1	1	1	0	0	0	0	0	0	0	0
ENSG00000094963.14	0	0	0	0	0	0	0	0	0	0	0
ENSG00000010932.17	0	0	0	0	0	0	0	0	0	0	0
ENSG00000076258.10	1	1	1	0	0	0	0	0	0	0	0
ENSG00000073756.13	0	0	0	0	0	0	0	0	0	0	0
ENSG00000081248.12	0	0	0	0	0	0	0	0	0	0	0
ENSG00000136634.7	0	0	0	0	0	0	0	0	0	0	0
ENSG00000203710.12	0	0	0	0	0	0	0	0	0	0	0
ENSG00000092969.12	0	0	0	1	0	1	0	0	0	0	0
ENSG00000143819.13	3	3	3	2	2	2	3	3	3	1	2
ENSG00000135776.5	0	1	1	1	1	1	1	1	1	1	1
ENSG00000198626.18	0	0	0	0	0	0	0	0	0	0	0
ENSG00000133019.12	0	0	0	0	0	0	0	0	0	0	0
ENSG00000084674.15	1	1	1	1	1	1	1	1	1	1	1
ENSG00000138074.15	0	1	1	1	1	1	1	1	1	1	1
ENSG00000158125.10	1	1	1	0	0	0	0	0	0	0	0
ENSG00000138061.12	0	0	0	0	0	1	0	0	0	0	0
ENSG00000143921.9	1	1	1	0	0	0	0	1	1	0	0
ENSG00000115526.11	0	0	0	0	0	0	0	0	0	1	0
ENSG00000198203.10	0	0	0	0	0	0	0	0	0	0	0
ENSG00000198075.10	0	0	0	0	0	1	0	0	0	0	0
ENSG00000125538.12	0	0	0	0	0	0	0	0	0	0	0
ENSG00000150540.14	1	2	1	1	2	2	2	2	2	2	2
ENSG00000073734.10	1	1	1	0	0	0	0	0	0	0	0
ENSG00000151689.13	0	1	0	2	1	1	1	2	1	1	1
ENSG00000138356.14	1	1	1	0	0	1	1	0	1	1	1
ENSG00000119004.17	0	1	0	1	1	1	0	0	1	0	0
ENSG00000135929.9	1	1	1	1	1	1	1	1	1	1	1
ENSG00000115657.14	0	1	1	1	1	1	1	1	1	1	1
ENSG00000242366.4	1	0	1	0	0	0	0	0	0	0	0
ENSG00000242515.6	0	1	0	0	0	0	0	0	0	0	0
ENSG00000241119.2	0	1	1	0	0	0	0	0	0	0	0
ENSG00000244122.3	1	0	0	0	0	0	0	0	0	0	0
ENSG00000167165.19	0	1	1	0	0	0	0	0	0	0	0
ENSG00000244474.6	1	1	1	0	0	0	0	0	0	0	0
ENSG00000241635.8	1	1	1	0	0	0	0	0	0	0	0
ENSG00000132170.24	0	0	0	1	2	2	1	1	0	1	1
ENSG00000131389.18	0	0	0	1	1	1	1	1	0	1	1
ENSG00000076242.16	0	0	0	4	3	1	1	1	2	1	0
ENSG00000172940.13	0	0	0	0	0	0	0	0	0	0	0
ENSG00000144671.11	0	0	0	0	0	0	0	0	0	0	0
ENSG00000183873.18	0	0	0	0	0	0	0	0	0	0	0
ENSG00000180432.6	1	1	1	0	0	0	0	0	0	0	0
ENSG00000151577.13	0	0	0	0	0	0	0	0	0	0	0
ENSG00000144852.20	1	1	1	0	0	0	0	0	0	0	0
ENSG00000163406.11	0	0	0	0	0	0	0	0	0	0	0
ENSG00000180767.11	1	1	1	1	1	1	1	1	1	1	1
ENSG00000174640.15	0	0	0	0	0	0	0	0	0	0	0
ENSG00000175040.6	0	0	0	0	0	0	0	0	0	0	0
ENSG00000144891.19	1	1	1	0	0	0	0	0	0	0	0
ENSG00000169313.10	0	0	0	0	0	0	0	0	0	0	0
ENSG00000169860.7	0	0	0	0	0	0	0	0	0	0	0
ENSG00000114770.17	0	0	0	1	1	1	0	1	0	0	1
ENSG00000087274.19	1	1	2	3	2	1	3	3	2	2	2
ENSG00000125388.20	0	0	0	0	0	0	0	0	0	0	0
ENSG00000184160.8	0	0	0	0	0	0	1	1	1	1	1
ENSG00000169676.6	0	0	0	0	0	0	0	0	0	0	0
ENSG00000109819.9	1	1	0	0	0	0	0	0	0	1	1
ENSG00000197888.3	1	0	0	0	0	0	0	0	0	0	0
ENSG00000196620.10	1	1	1	0	0	0	0	0	0	0	0
ENSG00000109181.12	1	1	1	0	0	0	1	1	1	1	1
ENSG00000171234.14	2	2	2	0	0	0	1	1	1	1	1
ENSG00000213759.10	0	0	0	0	0	1	0	0	1	1	1
ENSG00000135226.18	0	0	0	0	0	0	0	0	0	0	0
ENSG00000156096.14	2	2	2	1	0	0	0	0	1	1	1
ENSG00000173610.13	0	0	0	0	0	0	0	0	0	0	0
ENSG00000173597.9	1	1	1	0	0	0	0	0	0	0	0
ENSG00000109193.12	1	1	1	0	0	0	0	0	0	0	0
ENSG00000156136.10	0	0	0	0	1	0	0	0	0	0	0
ENSG00000163631.17	8	8	8	7	6	5	6	6	6	5	5
ENSG00000118785.15	0	0	0	1	0	2	2	2	2	2	2
ENSG00000118777.12	1	1	1	1	1	1	0	1	1	0	0
ENSG00000197894.12	1	2	1	2	1	1	2	2	2	1	2
ENSG00000198099.10	2	2	2	0	0	0	2	2	2	1	1
ENSG00000172955.17	2	1	3	0	0	0	2	1	2	2	1
ENSG00000187758.8	1	1	1	0	0	0	0	0	0	0	0
ENSG00000196616.14	2	2	2	0	0	0	0	0	0	0	0
ENSG00000248144.6	1	1	1	0	0	0	0	0	0	0	0
ENSG00000196344.12	0	0	0	0	0	0	0	0	0	0	0
ENSG00000174607.11	0	0	0	0	0	0	0	0	0	0	0
ENSG00000151623.15	0	0	0	0	0	0	0	0	0	0	0
ENSG00000142319.18	0	0	0	0	0	0	0	0	0	0	0
ENSG00000178394.5	0	0	0	0	0	0	0	0	0	0	0
ENSG00000113161.17	0	2	1	3	3	2	1	1	1	0	1
ENSG00000228716.7	1	1	1	1	1	1	1	1	1	1	1
ENSG00000173930.9	1	1	0	1	1	1	0	0	0	0	0
ENSG00000205359.10	0	0	0	0	0	0	0	0	0	0	0
ENSG00000197208.6	0	0	0	0	0	0	0	0	0	0	0
ENSG00000197375.14	0	0	0	0	0	0	0	0	0	0	0
ENSG00000120708.17	0	1	1	1	1	1	1	1	1	1	0
ENSG00000113580.15	2	1	1	1	0	1	0	1	0	0	0
ENSG00000169252.6	0	0	0	0	0	0	0	0	0	0	0
ENSG00000170214.5	1	0	0	0	0	0	0	0	0	0	0
ENSG00000184845.4	0	0	0	0	0	0	0	0	0	0	0
ENSG00000213316.10	0	0	0	0	0	0	0	0	0	0	0
ENSG00000124588.22	2	1	1	1	1	1	1	1	1	1	1
ENSG00000137364.5	1	1	1	1	1	1	1	1	1	1	1
ENSG00000112294.14	2	1	1	0	1	1	1	1	1	2	2
ENSG00000234745.14	3	3	3	0	0	0	2	1	2	2	2
ENSG00000232810.4	0	0	0	0	0	0	0	0	0	0	0
ENSG00000231852.9	0	0	0	0	0	0	0	0	0	0	0
ENSG00000204264.12	1	1	1	0	0	0	0	1	2	0	0
ENSG00000168394.12	0	0	0	0	0	0	1	1	1	1	1
ENSG00000112033.14	0	0	0	0	0	0	1	1	0	1	1
ENSG00000096060.15	0	0	1	1	1	1	1	1	1	1	1
ENSG00000137204.15	2	2	2	0	0	0	0	0	0	0	0
ENSG00000124574.15	0	0	0	0	1	0	1	0	0	1	1
ENSG00000112759.19	1	2	2	2	2	1	2	2	2	1	1
ENSG00000146233.8	2	2	2	1	1	1	0	0	0	0	0
ENSG00000153291.16	0	0	0	0	0	0	0	0	0	0	0
ENSG00000244067.3	1	1	1	1	0	1	1	1	1	0	0
ENSG00000243955.6	1	1	1	0	0	1	1	1	1	1	1
ENSG00000182793.12	0	0	0	0	0	0	0	0	0	0	0
ENSG00000174156.15	0	0	0	0	0	0	0	0	0	0	0
ENSG00000170899.11	0	0	0	1	1	1	1	1	1	0	0
ENSG00000004809.14	0	0	0	0	0	0	0	0	0	0	0
ENSG00000091831.25	1	1	1	0	0	0	0	0	0	0	0
ENSG00000112038.18	0	0	0	0	0	0	0	0	0	0	0
ENSG00000112096.19	1	1	1	1	1	1	1	1	1	1	1
ENSG00000175003.15	1	1	1	0	0	0	0	0	0	0	0
ENSG00000112499.13	0	0	0	0	0	0	0	0	0	0	0
ENSG00000146477.6	1	1	1	0	0	0	1	1	1	1	1
ENSG00000185345.24	0	0	0	0	0	0	0	0	0	0	0
ENSG00000106415.13	0	0	0	1	1	1	0	0	0	0	0
ENSG00000106546.14	2	1	1	1	1	1	0	1	0	1	1
ENSG00000004846.17	0	0	0	0	0	0	0	0	0	0	0
ENSG00000146648.20	1	1	1	1	1	1	1	0	0	0	1
ENSG00000127948.16	2	2	2	2	2	2	2	2	2	2	2
ENSG00000198822.11	0	0	0	0	0	0	0	0	0	0	0
ENSG00000005469.12	1	0	1	0	0	0	0	0	0	0	0
ENSG00000005471.19	1	1	2	0	0	0	0	0	0	0	0
ENSG00000085563.15	1	1	1	1	1	1	1	1	1	1	2
ENSG00000127914.19	1	0	0	0	0	0	0	0	0	0	0
ENSG00000001630.18	0	1	1	1	1	1	1	1	1	1	1
ENSG00000158528.12	0	0	0	0	0	1	0	0	0	0	0
ENSG00000005421.9	1	1	1	1	1	0	0	0	0	0	0
ENSG00000105852.11	1	1	1	1	1	0	1	1	1	1	0
ENSG00000105854.13	1	1	1	1	2	1	3	2	2	2	2
ENSG00000106258.15	3	2	3	0	0	0	0	0	0	0	0
ENSG00000160870.15	1	0	1	0	0	0	0	0	0	0	0
ENSG00000160868.16	3	2	3	0	0	0	0	0	0	0	0
ENSG00000021461.18	0	0	0	0	0	0	0	0	0	0	0
ENSG00000001626.17	0	0	0	0	0	0	0	0	0	0	0
ENSG00000081800.9	0	0	0	0	0	0	0	0	0	0	0
ENSG00000059377.18	0	0	0	0	0	0	0	0	0	0	0
ENSG00000197448.14	2	2	2	2	2	1	2	1	2	1	1
ENSG00000002726.21	0	0	0	0	0	0	0	0	0	0	0
ENSG00000055118.17	0	0	0	0	0	0	0	0	0	0	0
ENSG00000164867.11	0	0	0	0	0	0	1	1	0	1	0
ENSG00000197150.13	1	1	1	2	1	2	1	1	1	0	0
ENSG00000171428.15	1	0	0	0	0	0	0	0	0	0	0
ENSG00000156006.5	1	1	1	0	0	0	0	0	0	0	0
ENSG00000175445.17	0	0	0	0	0	0	0	0	0	0	0
ENSG00000120915.14	1	2	2	1	1	1	1	1	1	1	0
ENSG00000104687.14	1	1	1	1	1	1	1	1	1	1	1
ENSG00000188778.6	0	0	0	0	0	0	0	0	0	0	0
ENSG00000167910.4	1	1	1	0	0	0	0	0	0	0	0
ENSG00000172817.4	1	1	1	0	0	0	0	0	0	0	0
ENSG00000137571.11	0	0	0	0	0	0	0	0	0	0	0
ENSG00000160882.13	0	0	0	0	0	0	0	0	0	0	0
ENSG00000179142.2	0	0	0	0	0	0	0	0	0	0	0
ENSG00000165092.13	1	1	1	1	1	1	1	1	1	1	1
ENSG00000197506.8	0	0	0	0	0	0	0	0	0	0	0
ENSG00000165029.17	1	1	1	1	1	1	1	1	1	1	1
ENSG00000229314.6	1	1	1	1	1	1	1	1	1	1	1
ENSG00000228278.5	1	1	1	1	1	1	1	1	1	1	1
ENSG00000095303.17	0	0	0	0	0	0	0	0	0	0	0
ENSG00000123454.12	1	0	1	0	0	0	0	0	0	0	0
ENSG00000186350.12	1	1	1	1	1	0	1	1	1	1	1
ENSG00000165995.23	0	0	0	0	0	0	0	0	0	0	0
ENSG00000012779.12	0	0	0	0	0	0	0	0	0	0	0
ENSG00000150347.17	0	0	0	1	0	1	0	0	0	0	1
ENSG00000122863.6	0	0	0	1	1	1	0	0	1	0	0
ENSG00000151224.13	1	1	1	0	0	0	1	1	1	1	1
ENSG00000187553.10	0	0	0	0	0	0	0	0	0	0	0
ENSG00000095596.12	1	0	0	0	0	0	0	0	0	0	0
ENSG00000108242.13	1	1	1	0	0	0	0	0	0	0	0
ENSG00000165841.11	1	1	1	0	0	0	0	0	0	0	0
ENSG00000138109.11	2	2	2	0	0	0	0	0	0	0	0
ENSG00000138115.15	3	2	2	0	0	0	0	0	0	0	0
ENSG00000023839.12	1	1	1	1	1	1	1	1	1	1	1
ENSG00000148795.7	0	0	0	0	0	0	0	0	0	0	0
ENSG00000148834.13	2	3	2	4	3	3	4	4	4	2	2
ENSG00000065621.15	0	0	0	0	0	0	0	0	0	0	0
ENSG00000043591.6	0	0	0	0	0	0	0	0	0	0	0
ENSG00000198873.12	1	0	0	1	1	1	1	1	1	1	0
ENSG00000130649.10	2	2	2	0	0	0	0	0	0	0	0
ENSG00000069696.7	0	0	0	0	0	0	0	0	0	0	0
ENSG00000053918.18	0	0	0	0	0	0	0	0	0	0	0
ENSG00000254827.6	1	0	0	0	0	0	0	0	0	0	0
ENSG00000110628.16	1	2	1	1	2	1	0	0	0	0	0
ENSG00000186104.11	0	0	0	0	0	0	0	0	0	0	0
ENSG00000187486.7	0	0	0	0	0	0	0	0	0	0	0
ENSG00000006071.16	0	0	0	0	0	0	0	0	0	0	0
ENSG00000129167.10	0	0	0	0	0	0	0	0	0	0	0
ENSG00000176697.20	0	0	0	0	0	0	0	0	0	0	0
ENSG00000175264.8	0	0	0	0	0	0	0	0	0	0	0
ENSG00000180210.15	2	2	2	2	1	1	2	2	2	2	2
ENSG00000025434.19	1	1	2	2	1	1	1	1	1	0	1
ENSG00000197901.12	0	0	0	0	0	0	0	0	0	0	0
ENSG00000149452.16	0	0	0	0	0	0	0	0	0	0	0
ENSG00000184999.13	1	1	0	0	0	0	0	0	0	0	0
ENSG00000149742.10	0	1	0	1	1	0	0	0	0	0	0
ENSG00000168065.16	0	0	0	0	0	0	0	0	0	0	0
ENSG00000197891.12	0	0	0	0	0	0	0	0	0	0	0
ENSG00000174669.12	0	0	0	2	2	1	0	0	0	0	0
ENSG00000084207.18	1	1	0	2	2	2	0	0	0	0	0
ENSG00000110092.4	1	1	1	1	1	1	1	1	1	1	1
ENSG00000137491.15	1	1	1	1	0	0	1	1	1	1	0
ENSG00000149968.12	0	0	0	0	0	0	0	0	0	0	0
ENSG00000149295.14	0	0	0	0	0	0	0	0	0	0	0
ENSG00000166741.8	2	1	2	0	0	1	0	0	0	0	0
ENSG00000110244.7	0	1	1	0	0	1	0	0	0	0	0
ENSG00000118137.10	4	3	4	3	3	2	4	4	3	3	4
ENSG00000177098.9	0	0	0	0	0	0	0	0	0	0	0
ENSG00000149575.9	0	0	0	0	0	0	0	0	0	0	0
ENSG00000166257.10	0	0	0	0	0	0	0	0	0	0	0
ENSG00000151067.23	0	0	0	0	0	0	0	0	0	0	0
ENSG00000067182.8	0	1	0	1	1	0	1	1	1	1	0
ENSG00000111664.11	0	0	0	0	0	0	0	0	0	0	0
ENSG00000139155.9	0	0	0	0	0	0	0	0	0	0	0
ENSG00000111700.13	2	1	2	0	0	0	0	0	0	0	0
ENSG00000134538.3	1	1	1	0	0	0	0	0	0	0	0
ENSG00000084453.17	0	0	0	0	0	0	0	0	0	0	0
ENSG00000069431.14	2	1	1	0	0	0	0	0	0	0	0
ENSG00000111424.12	0	0	0	0	0	0	0	0	0	0	0
ENSG00000111012.10	0	0	0	0	0	0	0	0	0	0	0
ENSG00000037897.17	0	0	0	1	1	1	1	1	1	0	0
ENSG00000139287.13	0	0	0	0	0	0	0	0	0	0	0
ENSG00000012504.15	1	1	2	1	1	1	1	1	1	1	1
ENSG00000171310.11	0	0	0	0	0	0	0	0	0	0	0
ENSG00000111275.13	1	1	1	1	1	1	1	1	1	1	1
ENSG00000135100.19	0	0	0	1	1	0	1	1	1	1	1
ENSG00000150967.19	0	0	0	0	0	0	0	0	0	0	0
ENSG00000139618.17	0	0	0	0	0	0	0	0	0	0	0
ENSG00000102468.11	0	0	0	0	0	0	0	0	0	0	0
ENSG00000123191.16	1	0	1	0	0	0	1	1	1	2	1
ENSG00000125257.16	0	0	0	1	1	1	0	0	0	0	0
ENSG00000088386.17	0	0	1	0	0	0	0	0	0	0	0
ENSG00000125255.7	0	0	0	0	0	0	0	0	0	0	0
ENSG00000155465.20	0	0	0	2	2	2	0	0	0	0	0
ENSG00000092068.21	0	0	0	0	0	0	0	0	0	0	0
ENSG00000092096.19	0	0	0	0	0	0	0	0	0	0	0
ENSG00000140009.19	0	0	0	0	0	0	0	0	0	0	0
ENSG00000100652.5	1	1	1	0	0	0	0	0	0	0	0
ENSG00000119711.13	1	1	1	0	0	0	1	1	1	0	0
ENSG00000119699.8	0	0	0	0	0	0	0	0	0	0	0
ENSG00000100577.19	1	2	2	1	1	1	1	1	1	1	1
ENSG00000197249.14	5	6	7	4	4	4	5	5	5	4	4
ENSG00000100721.11	0	0	0	0	0	0	0	0	0	0	0
ENSG00000168398.7	0	0	0	0	0	0	0	0	0	0	0
ENSG00000036530.9	0	0	0	0	0	0	0	0	0	0	0
ENSG00000137860.12	0	0	0	0	0	0	0	0	0	0	0
ENSG00000137869.16	0	0	0	0	0	0	1	0	0	0	0
ENSG00000140459.18	0	0	0	0	0	0	0	0	0	0	0
ENSG00000140465.15	1	0	0	2	2	1	0	0	0	1	0
ENSG00000140505.7	1	1	1	0	0	0	0	0	0	0	0
ENSG00000156222.12	1	2	1	0	0	0	0	0	0	0	0
ENSG00000176463.14	0	0	0	0	0	0	0	0	0	0	0
ENSG00000116176.7	0	0	0	0	0	0	0	0	0	0	0
ENSG00000103222.20	0	0	0	0	0	1	1	1	1	1	1
ENSG00000091262.17	0	1	1	0	1	0	1	1	1	1	1
ENSG00000176476.9	0	0	0	1	1	1	1	1	1	0	1
ENSG00000197165.11	0	1	1	0	0	0	2	2	2	1	2
ENSG00000196502.13	2	1	1	1	0	1	1	1	1	1	1
ENSG00000197471.12	0	0	0	0	0	0	0	0	0	0	0
ENSG00000103485.19	1	1	1	1	1	1	2	2	2	2	2
ENSG00000261052.6	0	0	0	0	0	1	1	1	1	1	1
ENSG00000151006.7	0	0	0	0	0	0	0	0	0	0	0
ENSG00000167397.15	2	2	2	2	2	2	2	2	2	1	1
ENSG00000140798.17	0	0	0	0	0	0	0	0	0	0	0
ENSG00000102935.12	0	0	0	0	0	0	0	0	0	0	0
ENSG00000198848.13	2	2	2	0	0	0	2	2	1	1	1
ENSG00000087237.12	0	1	0	0	0	0	0	0	0	0	0
ENSG00000172831.14	2	2	2	1	0	1	2	1	1	1	1
ENSG00000176387.7	0	0	0	0	0	0	0	0	0	0	0
ENSG00000103018.18	1	1	0	3	3	3	2	3	2	2	2
ENSG00000181019.13	0	0	0	2	2	2	2	2	2	2	2
ENSG00000140835.10	0	0	0	0	0	0	0	0	0	0	0
ENSG00000183196.10	0	0	0	0	0	0	0	0	0	0	0
ENSG00000135702.15	0	0	0	0	0	0	0	0	0	0	0
ENSG00000103257.9	0	0	0	2	1	1	2	2	1	1	2
ENSG00000197912.16	0	1	0	1	0	1	2	1	1	1	1
ENSG00000167526.14	3	2	2	2	3	3	2	2	2	2	2
ENSG00000181856.15	0	0	0	0	0	0	0	0	0	0	0
ENSG00000141027.22	1	1	1	1	1	1	1	1	1	1	1
ENSG00000142494.13	1	1	1	1	1	1	1	1	1	1	1
ENSG00000072210.19	4	3	3	2	3	3	3	3	3	1	1
ENSG00000108602.18	0	0	0	0	0	0	0	0	0	0	0
ENSG00000007216.16	0	0	0	0	0	0	0	0	0	0	0
ENSG00000108576.10	0	0	0	0	0	0	1	0	1	0	0
ENSG00000141744.4	0	0	0	0	0	0	0	0	0	0	0
ENSG00000161395.14	1	1	1	0	0	0	0	0	0	0	1
ENSG00000012048.23	0	0	0	1	1	0	0	1	0	0	0
ENSG00000120088.15	0	0	0	0	0	0	0	0	0	0	0
ENSG00000108821.14	1	1	1	0	0	0	0	0	0	0	0
ENSG00000108846.16	1	1	1	0	0	1	1	1	1	1	0
ENSG00000159640.17	0	0	0	0	0	0	0	0	0	0	0
ENSG00000176890.16	0	0	0	1	2	1	1	1	1	1	1
ENSG00000017797.13	0	1	0	2	1	1	1	1	1	1	1
ENSG00000154080.14	0	0	0	1	1	1	0	0	0	0	0
ENSG00000166347.19	1	1	1	1	1	1	1	1	1	1	1
ENSG00000130164.14	1	0	0	2	2	1	1	2	1	1	1
ENSG00000186526.13	0	0	0	0	0	0	0	0	0	0	0
ENSG00000186529.16	1	1	1	0	0	0	0	0	0	0	0
ENSG00000186204.15	1	1	1	0	0	0	0	0	0	0	0
ENSG00000186115.13	1	1	1	0	0	0	0	0	0	0	0
ENSG00000171903.17	1	1	1	0	0	0	1	1	0	0	0
ENSG00000130304.17	0	0	0	0	0	0	0	0	0	1	0
ENSG00000245848.3	1	1	1	1	1	1	1	1	1	1	1
ENSG00000124302.13	0	0	0	0	0	0	0	0	0	0	0
ENSG00000105711.14	0	0	0	0	0	0	0	0	0	0	0
ENSG00000196218.14	0	0	0	0	0	0	0	0	0	0	0
ENSG00000197110.10	0	0	0	0	0	0	0	0	0	0	0
ENSG00000255974.8	1	1	1	0	0	0	0	0	0	0	0
ENSG00000198077.11	1	1	2	0	0	0	0	0	0	0	0
ENSG00000197408.10	1	1	1	0	0	0	0	0	0	0	0
ENSG00000197838.5	0	0	0	0	0	0	0	0	0	0	0
ENSG00000197446.9	0	0	0	0	0	0	0	0	0	0	0
ENSG00000167600.14	0	0	0	0	0	0	1	1	0	1	1
ENSG00000105329.11	0	1	0	1	1	1	1	1	1	1	1
ENSG00000073050.12	0	0	0	2	1	1	1	1	1	0	0
ENSG00000130203.10	1	2	1	1	1	1	1	1	1	1	1
ENSG00000170608.3	1	1	1	1	1	1	1	1	1	1	1
ENSG00000105398.4	1	1	1	1	1	1	1	1	1	1	1
ENSG00000088002.12	0	0	0	0	0	0	0	0	0	0	0
ENSG00000131408.15	1	1	1	1	1	1	1	1	1	1	1
ENSG00000101076.19	1	1	1	1	1	1	1	1	1	1	1
ENSG00000158296.14	1	0	0	0	0	0	2	2	2	2	2
ENSG00000124212.6	0	0	0	0	0	0	0	0	0	0	0
ENSG00000172216.6	1	1	1	1	1	1	1	1	1	1	1
ENSG00000019186.10	0	0	0	0	0	0	1	1	1	0	0
ENSG00000101187.16	0	0	0	0	0	0	1	1	1	1	1
ENSG00000159197.4	0	0	0	0	0	0	0	0	0	0	0
ENSG00000180509.13	0	0	0	0	0	0	0	0	0	0	0
ENSG00000159228.13	1	2	2	1	1	1	1	1	1	1	1
ENSG00000159231.6	0	0	0	0	0	0	0	0	0	0	0
ENSG00000173638.19	1	1	1	1	1	1	1	1	1	1	1
ENSG00000093010.15	4	5	5	3	2	3	2	3	2	2	2
ENSG00000099984.11	0	0	1	0	0	0	0	0	0	0	0
ENSG00000100197.23	1	1	2	0	0	0	0	0	0	0	0
ENSG00000100243.22	2	4	3	5	5	4	3	5	3	3	3
ENSG00000130540.14	0	0	0	0	0	0	0	0	0	0	0
ENSG00000186951.17	1	1	1	0	0	0	1	1	0	0	1
ENSG00000100299.18	1	1	1	1	1	1	1	1	1	1	1
ENSG00000189221.11	2	3	3	0	0	0	1	1	1	1	0
ENSG00000069535.14	1	1	1	1	1	1	1	1	1	1	1
ENSG00000147119.4	1	1	1	0	0	0	0	1	1	0	0
ENSG00000131269.19	1	1	0	1	0	1	1	1	1	1	1
ENSG00000165240.22	0	0	0	0	0	0	0	0	0	0	0
ENSG00000123561.15	2	1	2	0	0	0	1	2	1	1	2
ENSG00000160211.20	0	0	0	3	2	4	2	2	2	2	1
