# Supplementary material for: Principal Component Analysis of Alternative Splicing Profiles Revealed by Long-Read ONT Sequencing in Human Liver Tissue and Hepatocyte-Derived HepG2 and Huh7 Cell Lines
Source: Int J Mol Sci. 2023 Oct 24;24(21):15502. doi: 10.3390/ijms242115502 (PMC10648607; doi:10.3390/ijms242115502)
Supplement: Supplementary file 1 [file ijms-24-15502-s001.zip › Table S-5.xlsx]

## Sheet: TPM>10
Table S-5. Loadings for PC1 and PC2 from the PCA data for variables (ENSG identifiers) used in PCA with a cut-off TPM > 10 (correspond to Figure 2f).
ENSG	1st Comp	2nd Comp
ENSG00000187608.10	3.55129e-17	5.97732e-17
ENSG00000078808.19	0.0138397	0.000384514
ENSG00000224051.7	1.86495e-17	1.27263e-17
ENSG00000107404.21	0.00589442	-0.00554761
ENSG00000175756.14	0.0294094	-0.020459
ENSG00000179403.12	0.000391643	-0.00966974
ENSG00000197785.14	0.00774389	-0.0261399
ENSG00000160075.12	-0.0119872	-0.0261647
ENSG00000008130.15	0.00996128	0.00304983
ENSG00000078369.18	0.00731118	-0.0555967
ENSG00000157916.20	0.00673207	-0.00879812
ENSG00000158109.15	0.00718131	-0.00680376
ENSG00000116251.11	0	0
ENSG00000116237.16	0	0
ENSG00000187017.18	-0.0365316	-0.0148407
ENSG00000049245.13	0	0
ENSG00000116288.13	0	0
ENSG00000116285.13	0	0
ENSG00000074800.16	0.00474719	0.0072136
ENSG00000162441.12	0	0
ENSG00000142657.21	0	0
ENSG00000142655.13	0	0
ENSG00000120948.19	0	0
ENSG00000116649.10	0	0
ENSG00000116670.15	-0.000899607	-0.0180795
ENSG00000116685.16	0	0
ENSG00000083444.17	0	0
ENSG00000162496.9	0	0
ENSG00000142634.13	0	0
ENSG00000116771.6	0	0
ENSG00000197312.12	0	0
ENSG00000055070.17	0.0114958	-0.029047
ENSG00000117118.10	0	0
ENSG00000159423.17	-0.0252232	-0.00675877
ENSG00000127481.15	0	0
ENSG00000053371.13	0.000170929	-0.0096664
ENSG00000077549.19	0.0109155	-0.025956
ENSG00000173436.15	0.000391643	-0.00966974
ENSG00000162545.6	0	0
ENSG00000158828.8	0	0
ENSG00000244038.11	0.0118874	-0.0387167
ENSG00000127483.19	0.00706355	-0.0247561
ENSG00000117298.16	0.00996128	0.00304983
ENSG00000070831.18	0.0646817	-0.0255338
ENSG00000125944.21	0.0201405	-0.0573371
ENSG00000204219.11	0	0
ENSG00000142676.14	-0.00365867	-0.0457297
ENSG00000057757.10	0	0
ENSG00000011009.11	0	0
ENSG00000117308.15	0	0
ENSG00000117305.15	0	0
ENSG00000179163.12	0	0
ENSG00000189266.13	0	0
ENSG00000188529.15	0	0
ENSG00000169504.15	0	0
ENSG00000117614.10	0	0
ENSG00000183726.11	0	0
ENSG00000204178.11	0	0
ENSG00000117640.18	-0.00883575	-0.00533307
ENSG00000142684.9	-0.00389592	-0.0182638
ENSG00000142669.15	0	0
ENSG00000198830.11	0.0107989	-0.000200671
ENSG00000090273.14	0	0
ENSG00000126698.11	0	0
ENSG00000130770.18	-0.00294327	0.00649782
ENSG00000198492.16	0.0043599	-0.022246
ENSG00000168528.12	-0.00673207	0.00879812
ENSG00000162517.13	0	0
ENSG00000184007.22	-0.00669468	0.0114931
ENSG00000121774.18	0	0
ENSG00000084652.16	0	0
ENSG00000084623.12	0.0500735	-0.0460597
ENSG00000176261.16	0	0
ENSG00000162521.19	0	0
ENSG00000004455.18	-0.00724003	-0.0189511
ENSG00000134686.20	0	0
ENSG00000163866.9	0	0
ENSG00000243749.1	0	0
ENSG00000116560.12	0.00466575	-0.02942
ENSG00000142687.18	0	0
ENSG00000126067.12	0	0
ENSG00000054116.12	0.00954428	-0.0102106
ENSG00000116898.12	0	0
ENSG00000197982.14	0.0160144	-0.0238311
ENSG00000183520.12	0	0
ENSG00000174574.16	0	0
ENSG00000168653.11	0.0139538	-0.0180948
ENSG00000090621.15	0.0636011	0.0199069
ENSG00000084072.17	0	0
ENSG00000131236.18	0.0310014	-0.0362078
ENSG00000084070.12	0	0
ENSG00000065978.19	0.0139538	-0.0180948
ENSG00000142949.17	0	0
ENSG00000117419.16	0	0
ENSG00000142937.12	0.0134267	-0.0202912
ENSG00000126088.14	0.0105792	-0.0605205
ENSG00000117450.15	0.0561847	0.0139004
ENSG00000117448.14	0.00587077	0.0223089
ENSG00000159592.11	0.00650098	-0.00541992
ENSG00000132128.18	-0.00474575	-0.0266802
ENSG00000123472.13	0.016243	-0.0218334
ENSG00000162368.14	0	0
ENSG00000185104.21	0	0
ENSG00000123091.5	0	0
ENSG00000117859.19	0.00177812	-0.0628078
ENSG00000078618.23	-0.00705076	-0.0003697
ENSG00000117862.13	0	0
ENSG00000134717.18	-0.000678893	-0.0180828
ENSG00000116171.19	0.0119872	0.0261647
ENSG00000162384.14	0	0
ENSG00000162385.11	0	0
ENSG00000116209.12	-0.00410647	-0.0671907
ENSG00000116221.15	0	0
ENSG00000116133.13	0	0
ENSG00000162407.9	0	0
ENSG00000177606.8	0	0
ENSG00000134709.13	0	0
ENSG00000079739.17	-0.00883769	0.0120454
ENSG00000162434.13	0.0286835	0.0152285
ENSG00000162433.15	-0.000140158	-0.0623885
ENSG00000213625.9	0	0
ENSG00000142864.15	0.0140835	-0.0325869
ENSG00000116717.13	0	0
ENSG00000116754.14	0.00940027	-0.0313816
ENSG00000132485.14	0.0116398	-0.00787605
ENSG00000116791.14	0.0134267	-0.0202912
ENSG00000137955.16	0	0
ENSG00000142892.15	0	0
ENSG00000174021.12	0.00519276	-0.0272237
ENSG00000153904.21	-0.00669468	0.0114931
ENSG00000097033.14	0.00577666	-0.0234999
ENSG00000183291.18	0.00101182	-0.0173418
ENSG00000143013.13	0	0
ENSG00000122406.14	0.0118874	-0.0387167
ENSG00000117500.13	0	0
ENSG00000117505.13	0	0
ENSG00000023909.10	-0.00474575	-0.0266802
ENSG00000117528.14	-0.000899607	-0.0180795
ENSG00000117519.16	0.0180206	-0.00949737
ENSG00000172339.10	0	0
ENSG00000215717.7	0.0032666	0.0145429
ENSG00000031698.13	0	0
ENSG00000143106.13	0	0
ENSG00000065135.12	0	0
ENSG00000168710.18	0.0101776	-0.00661938
ENSG00000134248.14	0	0
ENSG00000134255.15	0	0
ENSG00000116459.11	0	0
ENSG00000116473.15	-0.00389592	-0.0182638
ENSG00000116489.13	0	0
ENSG00000155366.17	0.0179428	-0.00969938
ENSG00000155380.13	-0.00350428	-0.0279336
ENSG00000116752.6	0	0
ENSG00000213281.5	0	0
ENSG00000009307.17	0.218713	-0.0209056
ENSG00000163399.16	0.0144973	-0.0118781
ENSG00000092621.13	-0.00881404	-0.015811
ENSG00000265808.4	0	0
ENSG00000265241.8	0	0
ENSG00000131791.8	0	0
ENSG00000117362.13	0	0
ENSG00000266472.6	0.0139538	-0.0180948
ENSG00000143420.19	0.0398573	-0.0127199
ENSG00000143418.20	0.0118874	-0.0387167
ENSG00000159352.16	0.0205305	-0.0132393
ENSG00000159377.11	0	0
ENSG00000197747.9	0.0299704	0.0139724
ENSG00000163191.6	0	0
ENSG00000197956.10	0.0134267	-0.0202912
ENSG00000188643.11	-0.0232758	-0.0254654
ENSG00000143621.17	0.0139538	-0.0180948
ENSG00000143570.19	0.0588315	-0.0317429
ENSG00000143543.15	0	0
ENSG00000143545.10	0	0
ENSG00000177954.14	0	0
ENSG00000143549.21	0.0358029	-0.0129052
ENSG00000160714.10	0	0
ENSG00000163346.17	0	0
ENSG00000160691.19	0.0122791	-0.0483865
ENSG00000173207.13	0.0206484	-0.0295879
ENSG00000169242.12	-0.0132771	-0.0197207
ENSG00000169241.19	0.0187223	0.0121787
ENSG00000179085.8	0.00881404	0.015811
ENSG00000163463.13	-0.00669468	0.0114931
ENSG00000116521.11	0.0118874	-0.0387167
ENSG00000160752.15	0.0216068	-0.020074
ENSG00000132676.16	0.0556975	-0.0243598
ENSG00000163479.14	0	0
ENSG00000116586.12	0	0
ENSG00000198952.8	0	0
ENSG00000198715.13	0.0299704	0.0139724
ENSG00000143314.12	0.0181739	-0.0130776
ENSG00000143321.19	0.0190735	0.00500189
ENSG00000162729.14	0	0
ENSG00000132716.19	0	0
ENSG00000158769.18	0.00382917	-0.00479324
ENSG00000143256.5	0	0
ENSG00000158793.14	-0.00389592	-0.0182638
ENSG00000143222.12	0	0
ENSG00000158864.13	0.0598402	-0.00548696
ENSG00000158874.11	-0.0108273	-0.0297508
ENSG00000143252.16	0.00945331	-0.0246994
ENSG00000118217.7	-0.00474719	-0.0072136
ENSG00000117143.14	0.00458905	-0.00824575
ENSG00000143198.13	0.00056101	0.0344314
ENSG00000143149.13	0	0
ENSG00000143183.18	0.00474719	0.0072136
ENSG00000143162.9	0	0
ENSG00000143158.11	-0.0026682	0.0225835
ENSG00000143153.14	0.0392782	0.0340787
ENSG00000198734.12	0.000170929	-0.0096664
ENSG00000117592.9	0	0
ENSG00000116161.18	0	0
ENSG00000116199.12	0	0
ENSG00000186283.14	0	0
ENSG00000143337.19	0	0
ENSG00000135821.19	-0.00819842	-0.028465
ENSG00000135829.17	0	0
ENSG00000162704.16	0	0
ENSG00000047410.14	0	0
ENSG00000116750.14	0.00667191	-0.0150863
ENSG00000134371.14	0	0
ENSG00000116857.17	0.051414	0.0102498
ENSG00000159176.14	-0.00373874	0.0141704
ENSG00000134375.11	0	0
ENSG00000176393.11	0.0145503	-0.00519592
ENSG00000159346.13	0	0
ENSG00000159348.13	0	0
ENSG00000163444.12	0	0
ENSG00000182004.13	0	0
ENSG00000174567.8	0	0
ENSG00000069275.13	0	0
ENSG00000162889.11	0	0
ENSG00000123843.13	-0.00768328	-0.0354302
ENSG00000117335.21	0.0475304	-0.00104593
ENSG00000170385.10	0	0
ENSG00000123684.13	0	0
ENSG00000066027.12	0	0
ENSG00000117691.10	0	0
ENSG00000117697.15	0	0
ENSG00000136636.13	0	0
ENSG00000067704.10	0	0
ENSG00000162817.7	0	0
ENSG00000154305.18	0	0
ENSG00000143756.12	0	0
ENSG00000143771.12	0	0
ENSG00000143815.15	0.0116398	-0.00787605
ENSG00000143742.14	0.00881404	0.015811
ENSG00000143819.13	-0.0164092	0.00905228
ENSG00000163041.13	0.00993995	-0.0200101
ENSG00000143761.16	0.00669468	-0.0114931
ENSG00000143774.17	-0.00669468	0.0114931
ENSG00000168159.15	0	0
ENSG00000116574.6	0	0
ENSG00000168118.12	0	0
ENSG00000143641.10	0	0
ENSG00000135744.9	-0.00714169	0.065397
ENSG00000135766.9	-0.00669468	0.0114931
ENSG00000168275.16	0.00430555	-0.038335
ENSG00000173726.11	0	0
ENSG00000116962.15	0.00925961	-0.0186262
ENSG00000116977.19	0.0118107	-0.0175425
ENSG00000153187.20	0.0602515	0.0224979
ENSG00000162851.8	0	0
ENSG00000143653.10	0	0
ENSG00000143727.16	0	0
ENSG00000182551.14	-0.00669468	0.0114931
ENSG00000171863.15	0.0186195	-0.0475148
ENSG00000115738.10	-0.000958393	-0.0095139
ENSG00000134330.19	-0.000935623	-0.00592065
ENSG00000134308.14	0	0
ENSG00000115756.13	0.008761	0.00912885
ENSG00000115758.13	0.00718131	-0.00680376
ENSG00000143870.13	0.00273959	0.0123465
ENSG00000134318.15	0	0
ENSG00000163032.12	0	0
ENSG00000068697.7	0	0
ENSG00000115884.11	-0.00202893	-0.017927
ENSG00000055917.16	0.000170929	-0.0096664
ENSG00000143878.10	0	0
ENSG00000084674.15	0	0
ENSG00000115128.7	0	0
ENSG00000184924.6	0	0
ENSG00000084733.11	0	0
ENSG00000138029.14	-0.000719271	-0.0155899
ENSG00000119777.20	0.00577666	-0.0234999
ENSG00000228474.6	0.0274335	-0.0317038
ENSG00000138085.18	0	0
ENSG00000115241.11	0	0
ENSG00000115216.14	0.00538646	-0.0332968
ENSG00000243147.8	0.00786139	-0.00895062
ENSG00000213639.10	0.00765008	0.00320873
ENSG00000119801.13	0.0259036	0.00537493
ENSG00000162959.14	0	0
ENSG00000162961.14	0	0
ENSG00000119820.11	0	0
ENSG00000119787.14	0	0
ENSG00000143891.17	0	0
ENSG00000143924.19	0	0
ENSG00000115944.15	0.00519276	-0.0272237
ENSG00000152518.8	0	0
ENSG00000138095.20	-5.29267e-05	-0.0409831
ENSG00000138032.21	0.00696975	0.00459257
ENSG00000116016.14	0	0
ENSG00000119878.6	0	0
ENSG00000180398.13	-0.0123187	-0.0102068
ENSG00000143933.20	0.0105906	0.00677078
ENSG00000068878.15	0	0
ENSG00000170634.13	-0.00406685	-0.00859744
ENSG00000115306.16	0.0383522	-0.0332113
ENSG00000115310.19	0.00600661	0.0677459
ENSG00000143947.15	0	0
ENSG00000275052.5	-0.000507964	-0.0277492
ENSG00000162928.9	-0.00107054	-0.00841307
ENSG00000115484.15	0.0134267	-0.0202912
ENSG00000173163.11	0	0
ENSG00000115504.15	-0.00457482	-0.0363466
ENSG00000014641.21	0.00519276	-0.0272237
ENSG00000169764.16	-0.0139164	0.0207898
ENSG00000138069.18	0.0155641	-0.0399162
ENSG00000138071.15	0	0
ENSG00000197223.12	0.010178	-0.0401573
ENSG00000198380.13	0.00628607	-0.0152173
ENSG00000196975.16	0.0159543	-0.0301193
ENSG00000169564.7	0	0
ENSG00000116005.12	0	0
ENSG00000143977.14	0.0105238	-0.0162863
ENSG00000035141.8	0.0191096	-0.00715693
ENSG00000144043.12	0	0
ENSG00000116096.6	0	0
ENSG00000135624.17	0.0134267	-0.0202912
ENSG00000114956.20	0.0206484	-0.0295879
ENSG00000163170.12	0	0
ENSG00000114978.18	0	0
ENSG00000114993.17	-0.0165437	-0.0342635
ENSG00000115275.15	-0.00457482	-0.0363466
ENSG00000115350.12	0	0
ENSG00000115364.14	0	0
ENSG00000163541.12	0	0
ENSG00000034510.6	0	0
ENSG00000176407.18	0	0
ENSG00000152291.15	-0.00724302	-0.0137632
ENSG00000042445.14	0	0
ENSG00000115486.13	0	0
ENSG00000118640.11	-0.000739052	-0.024371
ENSG00000168899.5	0	0
ENSG00000168894.10	0.0206484	-0.0295879
ENSG00000132300.19	0	0
ENSG00000132305.22	0.0141475	-0.024168
ENSG00000132313.15	0	0
ENSG00000115561.16	0	0
ENSG00000239305.7	0	0
ENSG00000153561.13	0	0
ENSG00000163586.10	-0.00440545	0.00775449
ENSG00000115042.10	-0.00673207	0.00879812
ENSG00000084090.14	0	0
ENSG00000135956.9	0	0
ENSG00000144021.3	0	0
ENSG00000144028.15	0	0
ENSG00000168763.16	0	0
ENSG00000135940.7	0	0
ENSG00000115073.8	0	0
ENSG00000183513.9	0	0
ENSG00000185414.20	0	0
ENSG00000071082.11	0.0225746	-0.0713544
ENSG00000163162.9	0	0
ENSG00000135972.9	0	0
ENSG00000153201.16	0	0
ENSG00000186522.15	0.0207015	-0.0229057
ENSG00000198142.5	0	0
ENSG00000175701.11	0	0
ENSG00000115084.15	-0.000899607	-0.0180795
ENSG00000115091.12	0	0
ENSG00000155368.18	0.0227304	-0.00497872
ENSG00000171227.7	0	0
ENSG00000115109.14	0.0252232	0.00675877
ENSG00000211460.12	0.00538646	-0.0332968
ENSG00000115718.18	-0.0232758	-0.0254654
ENSG00000136720.7	0	0
ENSG00000152082.15	0.0205305	-0.0132393
ENSG00000136718.10	0	0
ENSG00000152102.18	0.00606535	-0.015214
ENSG00000173272.16	0	0
ENSG00000115866.11	0	0
ENSG00000150540.14	0.0026682	-0.0225835
ENSG00000168288.13	0.0198459	0.0272739
ENSG00000162980.17	0	0
ENSG00000136536.15	0.00650098	-0.00541992
ENSG00000136560.14	0.0159543	-0.0301193
ENSG00000115233.12	0	0
ENSG00000082438.18	-0.0256149	0.00291097
ENSG00000138385.16	0.0108396	-0.0019306
ENSG00000115806.13	0	0
ENSG00000172845.18	-0.00542608	-0.0252964
ENSG00000115966.18	-0.000899607	-0.0180795
ENSG00000154518.10	0.00515537	-0.0299186
ENSG00000170035.16	0.0342849	-0.00827087
ENSG00000061676.15	0.030533	-0.00536377
ENSG00000065548.18	0	0
ENSG00000003436.16	-0.0133889	-0.0521577
ENSG00000138449.11	0	0
ENSG00000138381.10	0	0
ENSG00000198130.16	-0.00556535	0.0113406
ENSG00000128641.19	0.0087326	-0.0208226
ENSG00000144381.18	0.0661092	-0.0395453
ENSG00000115541.11	0	0
ENSG00000162972.11	0.0103529	-0.0066199
ENSG00000196141.14	0.0267626	0.0251843
ENSG00000082153.18	0	0
ENSG00000119013.10	-0.00776521	0.00308
ENSG00000082146.13	-0.0206484	0.0295879
ENSG00000116030.17	0	0
ENSG00000023228.14	-0.00418462	-0.0265497
ENSG00000114942.14	0.0301414	0.00430597
ENSG00000118260.15	-0.00474719	-0.0072136
ENSG00000138413.14	-0.00202893	-0.017927
ENSG00000115365.12	0.000391643	-0.00966974
ENSG00000115414.21	0.0148954	0.0797612
ENSG00000115425.14	0	0
ENSG00000079246.16	0.0160357	0.00651434
ENSG00000197756.10	0	0
ENSG00000163466.16	0.0177052	-0.0230901
ENSG00000127838.15	-0.000489625	0.000498586
ENSG00000135926.15	0.00673207	-0.00879812
ENSG00000144579.8	0	0
ENSG00000135929.9	0	0
ENSG00000144567.11	0	0
ENSG00000123992.20	0	0
ENSG00000085449.15	0	0
ENSG00000135900.4	0	0
ENSG00000036257.14	0.0213804	-0.00482288
ENSG00000169047.6	0	0
ENSG00000168958.20	0.0383492	-0.0623438
ENSG00000173744.18	0	0
ENSG00000153827.14	0.0207924	-0.00841694
ENSG00000135932.12	0	0
ENSG00000135916.16	0.0166346	-0.0315031
ENSG00000204128.6	0	0
ENSG00000115053.17	0.0582297	-0.104538
ENSG00000187514.17	0	0
ENSG00000135930.15	0.0379711	-0.0316152
ENSG00000198612.11	0.000391643	-0.00966974
ENSG00000184182.19	0.00932357	-0.0102073
ENSG00000130414.13	0.0229511	-0.00498205
ENSG00000172428.11	0	0
ENSG00000142327.13	0	0
ENSG00000115685.15	0.0218308	-0.0230582
ENSG00000115677.18	0.00350542	-0.0666905
ENSG00000168385.18	0.0521094	-0.0671762
ENSG00000115694.15	0.018219	-0.0882378
ENSG00000176720.6	0	0
ENSG00000176946.13	0	0
ENSG00000204099.12	0.0205305	-0.0132393
ENSG00000144455.14	0	0
ENSG00000134107.5	0	0
ENSG00000134108.14	0	0
ENSG00000134109.11	0	0
ENSG00000163719.20	0.0135849	-0.00483183
ENSG00000134072.11	0	0
ENSG00000171148.14	-0.00474719	-0.0072136
ENSG00000241553.13	0	0
ENSG00000171135.15	0.00940027	-0.0313816
ENSG00000125037.13	0.0112482	0.00179369
ENSG00000254999.4	0	0
ENSG00000157020.18	0.00834209	-0.105777
ENSG00000132155.14	0.0331996	0.0258203
ENSG00000144713.13	0.0383536	-0.0526779
ENSG00000144711.16	0.00202893	0.017927
ENSG00000163528.13	0.0191096	-0.00715693
ENSG00000170860.4	0	0
ENSG00000154813.10	0.0292915	-0.00411043
ENSG00000144566.11	0	0
ENSG00000170142.12	0.031854	-0.0131532
ENSG00000174748.22	0.0308261	-0.0362073
ENSG00000077097.16	0.00996128	0.00304983
ENSG00000187118.14	0	0
ENSG00000163513.19	0.000639271	-0.0405104
ENSG00000163527.10	0	0
ENSG00000170293.9	-0.00669468	0.0114931
ENSG00000091317.8	0	0
ENSG00000170266.16	0.0212094	0.00484352
ENSG00000170275.15	0	0
ENSG00000153560.12	0.00996128	0.00304983
ENSG00000170248.15	0.00996128	0.00304983
ENSG00000093167.18	0	0
ENSG00000144674.17	0.0103529	-0.0066199
ENSG00000144677.15	0	0
ENSG00000144659.13	0	0
ENSG00000114784.4	0	0
ENSG00000188846.14	0.0139134	-0.0156019
ENSG00000168036.18	0.0139538	-0.0180948
ENSG00000008324.12	0.0299704	0.0139724
ENSG00000181061.14	-0.00202893	-0.017927
ENSG00000163812.15	0	0
ENSG00000114650.21	0	0
ENSG00000047849.22	0.0207015	-0.0229057
ENSG00000164050.13	-0.00389592	-0.0182638
ENSG00000232112.3	0	0
ENSG00000164054.17	0.0597098	0.0313229
ENSG00000010256.11	0	0
ENSG00000114302.16	0	0
ENSG00000172037.14	0.000562572	-0.0193361
ENSG00000233276.8	0.00406685	0.00859744
ENSG00000067560.14	0.019537	0.0396358
ENSG00000145022.5	0	0
ENSG00000173402.12	0.0213804	-0.00482288
ENSG00000164062.13	0	0
ENSG00000214706.12	0.00538646	-0.0332968
ENSG00000114383.10	0	0
ENSG00000126062.4	0	0
ENSG00000145050.19	0	0
ENSG00000164081.13	0.00599301	-0.0331691
ENSG00000114779.20	-0.0255119	-0.0150447
ENSG00000248487.10	0	0
ENSG00000243989.9	-0.0190187	0.0573906
ENSG00000162244.12	0.0201389	-0.00356955
ENSG00000023330.15	-0.00683005	-0.000373036
ENSG00000164091.12	0	0
ENSG00000168237.18	0	0
ENSG00000163930.10	-0.00367521	-0.0182672
ENSG00000168273.8	0	0
ENSG00000114902.14	-0.00202594	-0.0231149
ENSG00000163931.17	0.00170981	-0.0320974
ENSG00000113811.12	0	0
ENSG00000168374.11	0	0
ENSG00000136068.16	0.00360676	-0.0555766
ENSG00000168291.13	0	0
ENSG00000163634.12	-0.00056101	-0.0344314
ENSG00000163636.11	0.0180434	-0.00590412
ENSG00000172340.15	-0.00669468	0.0114931
ENSG00000144746.7	0	0
ENSG00000163605.15	0	0
ENSG00000114480.13	0	0
ENSG00000163320.12	0	0
ENSG00000184500.16	0.00200053	-0.0120245
ENSG00000080819.9	0	0
ENSG00000154174.8	0	0
ENSG00000181458.10	0	0
ENSG00000114354.15	0.223218	0.118219
ENSG00000081154.12	-0.00669468	0.0114931
ENSG00000114391.13	0	0
ENSG00000170017.12	0	0
ENSG00000144827.9	0	0
ENSG00000144848.11	0.0288999	0.0055593
ENSG00000121579.14	0	0
ENSG00000114573.10	0	0
ENSG00000138495.7	0.0187223	0.0121787
ENSG00000065518.8	0.00474719	0.0072136
ENSG00000113924.12	0.00056101	0.0344314
ENSG00000114023.16	0.00855731	0.0279732
ENSG00000114030.13	0	0
ENSG00000065485.20	0	0
ENSG00000206527.10	0	0
ENSG00000082781.12	0	0
ENSG00000114520.11	0	0
ENSG00000180767.11	0	0
ENSG00000058262.10	0.0107402	-0.0259555
ENSG00000163902.12	0.0112482	0.00179369
ENSG00000075785.14	0.0411894	0.0340534
ENSG00000172780.17	0.0212094	0.00484352
ENSG00000169714.17	-0.00315382	-0.042429
ENSG00000183624.14	-0.000507964	-0.0277492
ENSG00000184897.6	0	0
ENSG00000017260.20	0.0412186	0.0157661
ENSG00000114686.9	0	0
ENSG00000081307.15	0.0212094	0.00484352
ENSG00000091527.17	0.00194749	-0.0187067
ENSG00000091513.16	0	0
ENSG00000144867.13	0.00351851	-0.0166588
ENSG00000129055.13	0.00673207	-0.00879812
ENSG00000114054.14	0.00425045	0.00810618
ENSG00000175110.14	0.0147128	-0.028866
ENSG00000114125.14	0.0134267	-0.0202912
ENSG00000120756.13	0	0
ENSG00000152952.12	0.0207015	-0.0229057
ENSG00000163754.18	1.56215e-06	-0.0537675
ENSG00000120742.11	-0.00202893	-0.017927
ENSG00000144895.12	0.000562572	-0.0193361
ENSG00000198843.14	0	0
ENSG00000181788.4	0	0
ENSG00000169359.16	0	0
ENSG00000114850.7	0.00350584	-0.025834
ENSG00000168827.15	0	0
ENSG00000186432.10	0.0247153	-0.0209904
ENSG00000169251.13	0	0
ENSG00000173905.9	0	0
ENSG00000008952.17	0	0
ENSG00000075420.13	0.00119422	-0.0665316
ENSG00000114416.18	0.00170981	-0.0320974
ENSG00000205981.9	0	0
ENSG00000043093.15	0	0
ENSG00000161203.14	0.0393864	-0.013422
ENSG00000175166.17	0.0145148	0.0163366
ENSG00000114867.22	0.0477439	-0.0398281
ENSG00000113790.11	0	0
ENSG00000136527.19	0	0
ENSG00000145192.13	-0.008761	-0.00912885
ENSG00000073849.16	-0.0159614	0.0305133
ENSG00000127241.18	-0.0172213	0.0378392
ENSG00000163347.6	0	0
ENSG00000152492.15	0.00260505	-0.0236838
ENSG00000072274.13	0.0264662	-0.0139612
ENSG00000161217.12	0.000562572	-0.0193361
ENSG00000180370.10	0	0
ENSG00000270170.2	0	0
ENSG00000122068.13	0	0
ENSG00000182899.17	0	0
ENSG00000169020.10	0	0
ENSG00000127418.15	-0.00406685	-0.00859744
ENSG00000159692.16	-0.00658242	-0.0312137
ENSG00000068078.20	0.021719	-0.0211748
ENSG00000123933.17	0	0
ENSG00000087274.19	0.0164765	-0.0469625
ENSG00000163956.13	0	0
ENSG00000179010.16	0.0148534	-1.53494e-05
ENSG00000109519.13	0	0
ENSG00000071127.17	0.0174936	-0.0116937
ENSG00000151552.12	0	0
ENSG00000002549.13	-0.00932201	-0.0435603
ENSG00000152990.14	0	0
ENSG00000109606.13	0	0
ENSG00000250317.9	0	0
ENSG00000109787.13	0	0
ENSG00000197712.12	0	0
ENSG00000109790.18	0.00906167	-0.0150296
ENSG00000035928.17	-0.00107054	-0.00841307
ENSG00000134962.7	0	0
ENSG00000163682.17	0.00722169	-0.0092967
ENSG00000109814.12	-0.0232384	-0.0227705
ENSG00000163683.12	0	0
ENSG00000078140.14	0	0
ENSG00000121892.15	0	0
ENSG00000109133.13	0.0146554	0.00358124
ENSG00000014824.14	0	0
ENSG00000109171.15	0	0
ENSG00000109180.15	-0.0254169	-0.000685621
ENSG00000128050.9	0.00687759	-0.0536038
ENSG00000132466.20	0	0
ENSG00000163631.17	-0.0299957	0.0676516
ENSG00000138768.15	0.0207015	-0.0229057
ENSG00000138760.11	-0.00669468	0.0114931
ENSG00000138758.12	0	0
ENSG00000118816.11	0	0
ENSG00000138668.19	0.000509526	-0.0260183
ENSG00000152795.18	0.0201588	-0.0290893
ENSG00000138674.17	0.0599955	-0.0191406
ENSG00000163319.11	-0.0107989	0.000200671
ENSG00000198189.11	0	0
ENSG00000170502.13	0	0
ENSG00000163110.15	-0.0045161	-0.0105918
ENSG00000138698.15	0	0
ENSG00000151247.13	0	0
ENSG00000197894.12	-5.87162e-05	-0.0257548
ENSG00000138823.14	0	0
ENSG00000109270.13	0	0
ENSG00000109332.20	0.0518874	-0.010799
ENSG00000145354.12	0	0
ENSG00000138796.18	0.000915264	0.0220667
ENSG00000109475.17	0.0216816	-0.0238698
ENSG00000198856.13	-0.00669468	0.0114931
ENSG00000138802.11	0	0
ENSG00000123739.11	0	0
ENSG00000205403.15	-0.0200859	0.0102517
ENSG00000170522.10	-0.00673207	0.00879812
ENSG00000164096.13	0.00673207	-0.00879812
ENSG00000164111.15	0	0
ENSG00000164040.18	-0.00212392	-0.032286
ENSG00000109390.13	0.0447551	-0.0478219
ENSG00000085871.9	0.00519276	-0.0272237
ENSG00000153130.18	0.0466051	-0.0175308
ENSG00000179387.10	0	0
ENSG00000109445.11	0	0
ENSG00000153147.6	0	0
ENSG00000164163.11	0	0
ENSG00000145425.10	-0.00206632	-0.0206219
ENSG00000109686.19	-0.00476373	0.0202489
ENSG00000171566.12	0	0
ENSG00000171564.12	-0.0106872	0.0326377
ENSG00000171560.17	0	0
ENSG00000171557.17	0	0
ENSG00000052795.13	0	0
ENSG00000052802.13	0.0112482	0.00179369
ENSG00000129128.13	0	0
ENSG00000129187.15	-0.00825147	-0.0351472
ENSG00000151718.16	0	0
ENSG00000151729.11	0	0
ENSG00000109536.12	0	0
ENSG00000073578.18	0.0114419	-0.00427946
ENSG00000049656.14	-0.00669468	0.0114931
ENSG00000171421.13	0.0139164	-0.0207898
ENSG00000145494.12	0	0
ENSG00000150753.12	0.0179215	-0.0327593
ENSG00000145495.16	0	0
ENSG00000112977.16	0	0
ENSG00000154122.14	0	0
ENSG00000113384.14	0	0
ENSG00000113387.12	-0.0176281	-0.0316221
ENSG00000168724.17	0.00996128	0.00304983
ENSG00000152620.13	-0.00669468	0.0114931
ENSG00000132356.12	0	0
ENSG00000145592.14	0	0
ENSG00000250722.6	0.008761	0.00912885
ENSG00000112972.15	0.0112885	-0.000699257
ENSG00000172239.14	0	0
ENSG00000134363.12	0.0174936	-0.0116937
ENSG00000039123.16	0	0
ENSG00000188725.8	0	0
ENSG00000123213.23	-0.00665912	-0.0100394
ENSG00000153914.16	0	0
ENSG00000134056.12	0	0
ENSG00000085231.14	0	0
ENSG00000131844.17	-0.0045588	0.0428175
ENSG00000083312.19	0.0264662	-0.0139612
ENSG00000145741.17	0.0247153	-0.0209904
ENSG00000049860.14	-0.00722169	0.0092967
ENSG00000164347.18	-0.00107054	-0.00841307
ENSG00000164346.10	0	0
ENSG00000145703.17	-0.0026682	0.0225835
ENSG00000171530.15	-0.0103699	-0.00677412
ENSG00000164329.14	0	0
ENSG00000164300.17	0	0
ENSG00000228716.7	0	0
ENSG00000131732.12	0.0200092	0.0109225
ENSG00000186468.13	0.000562572	-0.0193361
ENSG00000174695.10	0	0
ENSG00000127184.13	0.00474719	0.0072136
ENSG00000164292.13	0	0
ENSG00000173221.14	0.00346547	-0.023341
ENSG00000118985.16	0	0
ENSG00000153113.24	0.0299961	0.0539837
ENSG00000198961.10	-0.0132558	0.0106248
ENSG00000112893.10	0	0
ENSG00000129625.13	0	0
ENSG00000134970.14	0	0
ENSG00000145782.13	0	0
ENSG00000177879.17	0	0
ENSG00000205302.7	0	0
ENSG00000164244.21	0	0
ENSG00000066583.12	0	0
ENSG00000169567.13	-0.00406685	-0.00859744
ENSG00000158985.14	0	0
ENSG00000164405.11	0.0517033	-0.018257
ENSG00000072364.13	0	0
ENSG00000113583.8	0	0
ENSG00000213585.11	0	0
ENSG00000113558.19	0.0206484	-0.0295879
ENSG00000113575.10	0	0
ENSG00000119048.9	0.0118874	-0.0387167
ENSG00000152700.14	0	0
ENSG00000113615.13	0	0
ENSG00000181904.9	0	0
ENSG00000113621.15	0	0
ENSG00000113648.17	0	0
ENSG00000113658.18	0	0
ENSG00000177733.7	0	0
ENSG00000120705.13	0.0247153	-0.0209904
ENSG00000113013.16	0.0311603	0.095285
ENSG00000044115.21	0.00667335	-0.034553
ENSG00000120725.13	-0.00722169	0.0092967
ENSG00000120727.13	0	0
ENSG00000131508.16	0	0
ENSG00000171604.12	0	0
ENSG00000120306.11	0	0
ENSG00000131495.9	-0.00243412	0.0140174
ENSG00000113141.19	0	0
ENSG00000146007.11	0	0
ENSG00000178913.9	0	0
ENSG00000131504.18	0.0205305	-0.0132393
ENSG00000171720.10	0	0
ENSG00000081791.9	0	0
ENSG00000131507.11	0	0
ENSG00000113712.19	0.0272664	-0.0199067
ENSG00000164587.13	0.0166346	-0.0315031
ENSG00000132912.13	0.0112482	0.00179369
ENSG00000211445.13	-0.00669468	0.0114931
ENSG00000145901.16	-0.000247628	0.0308407
ENSG00000197043.14	-0.00922934	0.0217152
ENSG00000113140.11	0	0
ENSG00000177556.12	0.0145503	-0.00519592
ENSG00000145907.16	0.0625063	-0.0543322
ENSG00000082515.18	0.030533	-0.00536377
ENSG00000113282.14	-0.00829223	0.000883636
ENSG00000113312.12	0.0299704	0.0139724
ENSG00000113328.19	0.00764733	0.0132686
ENSG00000170584.11	0	0
ENSG00000113643.9	0	0
ENSG00000120137.7	0	0
ENSG00000181163.14	0.0760661	-0.0118409
ENSG00000072803.18	0.0118107	-0.0175425
ENSG00000120129.6	0	0
ENSG00000037241.7	0.0206484	-0.0295879
ENSG00000113732.9	0.0177052	-0.0230901
ENSG00000164466.13	0	0
ENSG00000122203.15	0.0026065	-0.0431504
ENSG00000146066.3	0	0
ENSG00000175416.16	0.0118922	0.0118056
ENSG00000160867.15	-0.00350428	-0.0279336
ENSG00000169230.10	0.00519276	-0.0272237
ENSG00000169223.16	-0.0158648	-0.0161807
ENSG00000184840.12	0	0
ENSG00000145916.19	0.0187223	0.0121787
ENSG00000145912.9	0	0
ENSG00000197451.12	0.037962	-0.0430082
ENSG00000169045.17	0.0446165	-0.0379507
ENSG00000127022.16	0.120604	-0.0690752
ENSG00000161013.17	0.0186819	0.0146716
ENSG00000161011.20	0.0109731	-0.014292
ENSG00000197226.13	0.0118107	-0.0175425
ENSG00000050748.18	0.0312573	0.0127162
ENSG00000131446.17	-9.9781e-05	-0.0648814
ENSG00000204628.12	-0.00722169	0.0092967
ENSG00000124588.22	-0.00669468	0.0114931
ENSG00000137274.13	0	0
ENSG00000180822.12	-0.00350428	-0.0279336
ENSG00000198721.13	-0.00510233	0.0366008
ENSG00000124782.21	0	0
ENSG00000124783.14	0.0118874	-0.0387167
ENSG00000096696.15	0.0029967	-0.0333535
ENSG00000239264.9	0	0
ENSG00000111843.14	0.00466575	-0.02942
ENSG00000137210.14	-0.00191105	-0.0342756
ENSG00000197977.4	0	0
ENSG00000225921.7	0	0
ENSG00000050393.12	0	0
ENSG00000137364.5	0	0
ENSG00000124795.17	0.00382917	-0.00479324
ENSG00000124532.15	0.0023178	-0.0514363
ENSG00000111802.14	0.008761	0.00912885
ENSG00000112304.11	0.00435555	0.0168833
ENSG00000112308.13	0	0
ENSG00000187837.4	0	0
ENSG00000206503.13	-0.0148112	-0.0554821
ENSG00000204619.8	-0.00406685	-0.00859744
ENSG00000204592.9	0	0
ENSG00000204574.14	0.000170929	-0.0096664
ENSG00000196230.14	0.0650704	-0.0300157
ENSG00000137312.15	0	0
ENSG00000204469.13	0.0103486	-0.0162858
ENSG00000204463.14	0.0408229	-0.0546899
ENSG00000204444.11	-0.00776521	0.00308
ENSG00000204435.15	-0.00515537	0.0299186
ENSG00000213719.8	0.0141071	-0.021675
ENSG00000204389.10	0.0032666	0.0145429
ENSG00000204388.7	0	0
ENSG00000166278.16	-0.0752196	0.0589831
ENSG00000204356.14	0	0
ENSG00000204310.13	0.0272309	0.00162584
ENSG00000204308.8	0	0
ENSG00000204304.12	0	0
ENSG00000112473.18	0.0118874	-0.0387167
ENSG00000231500.7	0.0139538	-0.0180948
ENSG00000204220.12	0.0206484	-0.0295879
ENSG00000112514.18	0.00834527	0.00579856
ENSG00000137288.10	0.000391643	-0.00966974
ENSG00000272325.2	0	0
ENSG00000124614.16	0.0178876	-0.0722798
ENSG00000196821.10	-0.00198855	-0.0204199
ENSG00000124562.10	0.0177052	-0.0230901
ENSG00000112062.11	-0.00634042	-0.000871622
ENSG00000112078.14	-0.00474719	-0.0072136
ENSG00000112081.17	0	0
ENSG00000124762.14	-0.00825147	-0.0351472
ENSG00000198663.17	0	0
ENSG00000198937.9	0	0
ENSG00000156639.12	0.00628607	-0.0152173
ENSG00000124767.7	0	0
ENSG00000048544.6	0	0
ENSG00000146223.16	0.0233113	0.00393293
ENSG00000137161.18	0	0
ENSG00000124733.5	-0.00056101	-0.0344314
ENSG00000124702.19	0.0118874	-0.0387167
ENSG00000124541.7	0	0
ENSG00000112651.12	0	0
ENSG00000112667.13	0.00661418	0.00755048
ENSG00000096080.12	0	0
ENSG00000112715.26	-0.00490774	-0.000922064
ENSG00000180992.7	0	0
ENSG00000112759.19	0.00674772	-0.00481087
ENSG00000096384.20	0.0312573	0.0127162
ENSG00000096401.8	0	0
ENSG00000146085.8	0	0
ENSG00000096092.6	0	0
ENSG00000112146.17	0	0
ENSG00000012660.14	-0.00214302	0.000552364
ENSG00000001084.13	0	0
ENSG00000112245.13	-0.00932201	-0.0435603
ENSG00000118482.12	0	0
ENSG00000168216.13	0.0200092	0.0109225
ENSG00000156508.19	0.0142005	-0.0174858
ENSG00000112695.13	0.0283516	-0.019697
ENSG00000112701.18	0	0
ENSG00000118418.14	0.0222408	-0.00448013
ENSG00000005700.15	0.0112482	0.00179369
ENSG00000146278.11	0	0
ENSG00000198833.7	0	0
ENSG00000112237.13	0.0200092	0.0109225
ENSG00000025796.14	0	0
ENSG00000112335.15	0	0
ENSG00000135535.17	0.00669468	-0.0114931
ENSG00000277443.3	0	0
ENSG00000178425.14	0	0
ENSG00000189241.8	0	0
ENSG00000111832.13	0.0256149	-0.00291097
ENSG00000153989.8	0	0
ENSG00000111875.8	0	0
ENSG00000111885.7	0	0
ENSG00000111897.7	0	0
ENSG00000172594.13	0.014146	-0.00470132
ENSG00000093144.19	0.0369942	0.00827226
ENSG00000152894.15	0.000391643	-0.00966974
ENSG00000256162.2	0	0
ENSG00000197594.14	0	0
ENSG00000118523.6	0	0
ENSG00000079950.14	0	0
ENSG00000112306.8	0	0
ENSG00000112339.15	0.00996128	0.00304983
ENSG00000112378.12	0	0
ENSG00000051620.11	0	0
ENSG00000009844.16	0.0118874	-0.0387167
ENSG00000112414.15	0.0124192	0.014002
ENSG00000146416.19	0.0187009	-0.0108812
ENSG00000001036.14	0	0
ENSG00000169976.7	0	0
ENSG00000118508.5	0	0
ENSG00000055208.19	0.0139878	0.0141402
ENSG00000120265.19	0.0315596	-0.0652098
ENSG00000146476.11	0.0212094	0.00484352
ENSG00000215712.11	0	0
ENSG00000130340.17	0.0032666	0.0145429
ENSG00000272047.4	0.00599301	-0.0331691
ENSG00000146425.11	0	0
ENSG00000092820.19	0.0253956	-0.0223743
ENSG00000112096.19	0	0
ENSG00000120437.9	0	0
ENSG00000120438.12	0.0206484	-0.0295879
ENSG00000060762.19	0.00231624	0.00233124
ENSG00000213066.13	0	0
ENSG00000130396.21	-0.00350428	-0.0279336
ENSG00000008018.9	0	0
ENSG00000071994.11	0.0159012	-0.0368015
ENSG00000239857.7	0	0
ENSG00000146540.15	0.0363551	-0.0288665
ENSG00000164850.16	0.0112482	0.00179369
ENSG00000178381.12	0.0160721	-0.012167
ENSG00000164880.16	0	0
ENSG00000106263.19	0.00673207	-0.00879812
ENSG00000157954.15	0	0
ENSG00000075624.17	0.0292824	0.0932114
ENSG00000106305.10	0	0
ENSG00000086232.13	0	0
ENSG00000136238.19	0	0
ENSG00000136240.10	0	0
ENSG00000136247.15	0.0206484	-0.0295879
ENSG00000106399.11	0.0112482	0.00179369
ENSG00000189043.10	0	0
ENSG00000106460.19	0.0133145	0.0224156
ENSG00000106537.8	0	0
ENSG00000196683.12	0.00718131	-0.00680376
ENSG00000156928.5	0	0
ENSG00000172115.9	0	0
ENSG00000122566.22	0.00707066	-0.02515
ENSG00000122565.19	0.0402646	-0.0184024
ENSG00000086300.16	-0.000507964	-0.0277492
ENSG00000106049.9	0	0
ENSG00000106052.14	0.0109731	-0.014292
ENSG00000006625.18	0	0
ENSG00000106355.10	0	0
ENSG00000122545.21	0.0243236	-0.0113207
ENSG00000168303.9	0	0
ENSG00000106588.12	0	0
ENSG00000106591.4	0	0
ENSG00000062582.14	0.0174936	-0.0116937
ENSG00000106628.12	-0.00690143	-0.035303
ENSG00000015676.18	0	0
ENSG00000158604.15	-0.0161876	-0.0224008
ENSG00000105953.16	0	0
ENSG00000196262.15	0.00799773	0.0421214
ENSG00000105968.19	0.0196706	0.0272745
ENSG00000136270.14	0.00153888	-0.022431
ENSG00000136205.17	0.0112482	0.00179369
ENSG00000132437.18	0.0133485	0.0546506
ENSG00000132432.14	0.0460426	-0.0324955
ENSG00000146731.11	0.0181739	-0.0130776
ENSG00000106153.13	0	0
ENSG00000196715.7	0.00628607	-0.0152173
ENSG00000169919.17	0	0
ENSG00000126522.17	0.0032666	0.0145429
ENSG00000169902.15	0	0
ENSG00000106609.16	0	0
ENSG00000126524.11	0	0
ENSG00000071462.12	0.00996128	0.00304983
ENSG00000106682.16	0.0348673	-0.0188259
ENSG00000263001.8	0.0729179	0.00357105
ENSG00000274523.5	0	0
ENSG00000005486.17	-0.00389592	-0.0182638
ENSG00000127948.16	0	0
ENSG00000146701.12	0.0134267	-0.0202912
ENSG00000106211.10	0.0295836	0.0741645
ENSG00000170027.7	0	0
ENSG00000085563.15	-0.00406685	-0.00859744
ENSG00000105793.16	0	0
ENSG00000157224.16	0	0
ENSG00000105829.13	0	0
ENSG00000105854.13	0.000810201	-0.0501768
ENSG00000004864.14	0.000391643	-0.00966974
ENSG00000127922.10	0	0
ENSG00000164713.10	0	0
ENSG00000241685.10	0	0
ENSG00000106244.13	0	0
ENSG00000106245.11	0.00673207	-0.00879812
ENSG00000241468.8	0.0304209	-0.00426293
ENSG00000168090.10	0.00996128	0.00304983
ENSG00000188186.11	0.0464873	-0.0354831
ENSG00000106351.13	0	0
ENSG00000172354.10	0.0461954	0.0390681
ENSG00000172336.5	0	0
ENSG00000196411.10	0	0
ENSG00000106367.15	0	0
ENSG00000106400.12	0	0
ENSG00000214253.9	0	0
ENSG00000005075.16	0	0
ENSG00000105819.14	0.006457	-0.0248838
ENSG00000161057.13	0.0631683	0.0247509
ENSG00000008282.9	0.00996128	0.00304983
ENSG00000105856.14	0	0
ENSG00000091140.15	0	0
ENSG00000128590.5	0	0
ENSG00000214194.9	0	0
ENSG00000105976.16	-0.00722169	0.0092967
ENSG00000198898.15	0	0
ENSG00000196937.11	0	0
ENSG00000128609.16	0.0133193	0.072938
ENSG00000106299.8	0	0
ENSG00000128595.17	0.0118874	-0.0387167
ENSG00000128524.5	0.0112482	0.00179369
ENSG00000186591.13	0	0
ENSG00000128607.14	0	0
ENSG00000106484.16	0.0211399	0.0256238
ENSG00000106554.13	0	0
ENSG00000122786.20	0.00971365	0.0338905
ENSG00000243317.8	0	0
ENSG00000105887.11	0	0
ENSG00000122779.18	0	0
ENSG00000164898.13	0	0
ENSG00000146963.18	-0.00513739	-0.0170105
ENSG00000064393.16	0	0
ENSG00000090266.13	0	0
ENSG00000090263.16	0.0588703	0.0195317
ENSG00000106028.11	0.00669468	-0.0114931
ENSG00000197448.14	-0.000338597	0.0163519
ENSG00000159840.16	0.0227487	0.0232691
ENSG00000198420.10	0	0
ENSG00000155660.11	0.00320788	-0.011212
ENSG00000214022.12	-0.00932201	-0.0435603
ENSG00000164889.15	0.0200859	-0.0102517
ENSG00000164896.21	0.0166332	-0.0120365
ENSG00000164897.14	-0.00253391	-0.0508641
ENSG00000106615.10	0	0
ENSG00000009335.18	0	0
ENSG00000117868.18	0.000170929	-0.0096664
ENSG00000147364.17	0.000391643	-0.00966974
ENSG00000155189.12	0	0
ENSG00000079459.13	0.0282827	0.015329
ENSG00000164733.22	-0.237872	0.0619056
ENSG00000198791.12	0	0
ENSG00000003989.18	-0.0139164	0.0207898
ENSG00000104760.17	-0.0473873	-0.0234529
ENSG00000078674.19	-0.00406685	-0.00859744
ENSG00000104613.12	0	0
ENSG00000130227.17	0	0
ENSG00000104635.15	-0.00202893	-0.017927
ENSG00000120896.14	0.0212094	0.00484352
ENSG00000120913.24	-0.0025085	-0.0157247
ENSG00000104679.12	0	0
ENSG00000104765.16	0	0
ENSG00000120885.22	-0.0206484	0.0295879
ENSG00000104671.8	0	0
ENSG00000157110.16	0.00850858	-0.0105528
ENSG00000104687.14	0	0
ENSG00000104695.13	0	0
ENSG00000147475.17	0	0
ENSG00000147471.12	0	0
ENSG00000187840.5	0	0
ENSG00000176907.5	0	0
ENSG00000158669.11	0	0
ENSG00000070501.12	0	0
ENSG00000078668.14	0	0
ENSG00000221869.5	0	0
ENSG00000169139.12	0	0
ENSG00000187735.15	-0.00367521	-0.0182672
ENSG00000120992.18	0.0177052	-0.0230901
ENSG00000137547.9	0	0
ENSG00000104331.9	0	0
ENSG00000137575.12	0.0131791	0.0105495
ENSG00000104388.15	0.00889074	-0.00536323
ENSG00000198363.18	0.0161854	-0.0334975
ENSG00000104442.10	0.0216011	-0.00482622
ENSG00000066855.16	0.0175342	-0.0134237
ENSG00000121022.14	0	0
ENSG00000067167.8	0.0144243	0.00695944
ENSG00000147592.9	0	0
ENSG00000147604.14	0.00889074	-0.00536323
ENSG00000121039.10	0	0
ENSG00000154582.18	0.0744345	-0.0546854
ENSG00000175606.11	0	0
ENSG00000147586.10	0	0
ENSG00000076554.16	0.0144973	-0.0118781
ENSG00000133731.10	0	0
ENSG00000104231.11	-0.00881404	-0.015811
ENSG00000176731.12	0.0139164	-0.0207898
ENSG00000123124.14	0	0
ENSG00000085719.13	0	0
ENSG00000104325.7	-0.0247153	0.0209904
ENSG00000156467.10	0	0
ENSG00000156471.13	0	0
ENSG00000169439.12	0	0
ENSG00000104324.16	0	0
ENSG00000147649.10	0	0
ENSG00000156482.11	0.0139164	-0.0207898
ENSG00000132541.11	0	0
ENSG00000164919.11	0.0204775	-0.0199215
ENSG00000147669.11	0	0
ENSG00000070756.17	0.117297	0.0317357
ENSG00000164924.18	0.0121185	-0.0420949
ENSG00000120963.12	0.0137454	-0.0111234
ENSG00000155096.15	0.0594513	0.0284433
ENSG00000104408.11	0.0424727	0.0747778
ENSG00000104412.8	0	0
ENSG00000120533.13	0	0
ENSG00000147677.12	0.00466575	-0.02942
ENSG00000164754.16	0.0513045	-0.000451562
ENSG00000182197.13	0	0
ENSG00000147676.14	0	0
ENSG00000172172.8	0	0
ENSG00000172164.15	-0.00772965	-0.0184525
ENSG00000136986.10	0	0
ENSG00000176853.16	0	0
ENSG00000170881.5	0	0
ENSG00000132294.15	-0.0139164	0.0207898
ENSG00000104419.17	-0.00656114	-0.000868286
ENSG00000104529.19	0.014816	-0.0027103
ENSG00000104522.16	0	0
ENSG00000179950.14	0.0264662	-0.0139612
ENSG00000178719.17	0.00466575	-0.02942
ENSG00000178896.9	0	0
ENSG00000197858.11	0	0
ENSG00000179632.10	0.0171426	-0.00375393
ENSG00000185122.11	0.000562572	-0.0193361
ENSG00000185000.12	0	0
ENSG00000160948.14	0.0149835	0.0263491
ENSG00000167700.9	0	0
ENSG00000213563.7	-0.0134267	0.0202912
ENSG00000161016.18	0	0
ENSG00000147853.17	-4.0377e-05	0.00249294
ENSG00000178445.10	0	0
ENSG00000137038.8	0	0
ENSG00000155876.6	0	0
ENSG00000147872.10	0.00418474	-0.00775115
ENSG00000137154.13	-0.008761	-0.00912885
ENSG00000122729.19	-0.00669468	0.0114931
ENSG00000165264.11	0.0216011	-0.00482622
ENSG00000086061.16	0	0
ENSG00000086062.13	0	0
ENSG00000107262.26	0	0
ENSG00000086065.14	0.0118874	-0.0387167
ENSG00000107341.5	0	0
ENSG00000198876.13	0	0
ENSG00000165006.14	-0.00722169	0.0092967
ENSG00000164976.9	0	0
ENSG00000164967.10	-0.00107054	-0.00841307
ENSG00000137100.16	0.00996128	0.00304983
ENSG00000165280.18	0.0523448	-0.00286911
ENSG00000165283.16	0.0324592	-0.0471303
ENSG00000137076.21	0	0
ENSG00000122705.17	0.0434502	0.000363385
ENSG00000137106.18	0	0
ENSG00000175768.13	0.0139164	-0.0207898
ENSG00000137124.8	0	0
ENSG00000147996.17	-0.00932345	-0.0240936
ENSG00000165060.15	0	0
ENSG00000119139.21	0.0400961	0.0220471
ENSG00000107372.13	-0.00525515	-0.0349628
ENSG00000165092.13	0	0
ENSG00000134996.12	0	0
ENSG00000135002.12	0	0
ENSG00000135069.14	0	0
ENSG00000196781.16	0.00932201	0.0435603
ENSG00000165119.21	0	0
ENSG00000135070.15	0	0
ENSG00000135047.16	-0.00806734	-0.0305268
ENSG00000148090.12	0.0112482	0.00179369
ENSG00000131669.10	0	0
ENSG00000048828.17	0	0
ENSG00000136938.9	0	0
ENSG00000095380.11	0	0
ENSG00000106803.10	0.000391643	-0.00966974
ENSG00000136897.8	0	0
ENSG00000165029.17	0	0
ENSG00000119318.13	0.0160541	0.0347621
ENSG00000106771.13	0	0
ENSG00000095203.15	0	0
ENSG00000136810.13	-0.0107615	0.00289562
ENSG00000136813.15	0.000391643	-0.00966974
ENSG00000119314.16	0.00893192	-0.00053755
ENSG00000119471.15	0.0149461	0.0236541
ENSG00000136868.11	0	0
ENSG00000176386.9	0	0
ENSG00000119431.10	0	0
ENSG00000148218.16	0	0
ENSG00000106927.12	0	0
ENSG00000229314.6	0	0
ENSG00000228278.5	0	0
ENSG00000119402.18	0.00560573	-0.0138335
ENSG00000106804.9	0.00886797	-0.00895649
ENSG00000119396.11	0	0
ENSG00000148175.13	0	0
ENSG00000119421.7	0	0
ENSG00000119408.17	0.0382822	0.0211069
ENSG00000136930.13	0	0
ENSG00000136942.15	0	0
ENSG00000136950.13	0.00996128	0.00304983
ENSG00000119414.12	0.000170929	-0.0096664
ENSG00000136933.17	0.00996128	0.00304983
ENSG00000119487.17	0.035186	-0.00965805
ENSG00000136856.18	0.0112482	0.00179369
ENSG00000197958.13	0	0
ENSG00000136807.14	0	0
ENSG00000136877.15	0.0213804	-0.00482288
ENSG00000171159.5	0	0
ENSG00000167112.10	0	0
ENSG00000167114.13	0	0
ENSG00000197694.18	0.0506719	-0.00893332
ENSG00000119335.18	0.0178013	-0.0289607
ENSG00000160446.19	0.0201389	-0.00356955
ENSG00000167136.7	0	0
ENSG00000286112.1	0	0
ENSG00000119383.21	0.048107	-0.00180016
ENSG00000148335.15	0.0294625	-0.0137768
ENSG00000136827.12	0.0252232	0.00675877
ENSG00000136819.15	0	0
ENSG00000130707.18	-0.0274785	0.0292148
ENSG00000148303.17	0	0
ENSG00000148290.10	0.0045161	0.0105918
ENSG00000148248.14	0.0206484	-0.0295879
ENSG00000160325.15	0	0
ENSG00000160293.17	0	0
ENSG00000165689.17	0.021772	-0.0144926
ENSG00000165688.12	0.0118874	-0.0387167
ENSG00000244187.8	0	0
ENSG00000107223.13	0	0
ENSG00000187713.7	0	0
ENSG00000182154.8	0	0
ENSG00000067064.13	0.0299117	-0.0117825
ENSG00000067082.15	0.021772	-0.0144926
ENSG00000187134.14	0	0
ENSG00000151632.18	0	0
ENSG00000173848.19	-0.000507964	-0.0277492
ENSG00000057608.17	0	0
ENSG00000151655.19	-0.0165437	-0.0342635
ENSG00000165629.20	0.00223162	-0.0154027
ENSG00000148426.13	0	0
ENSG00000165609.13	0.0247153	-0.0209904
ENSG00000123240.17	0.0387314	0.0231012
ENSG00000107537.14	-0.0139164	0.0207898
ENSG00000086475.15	0	0
ENSG00000065809.14	0.000639271	-0.0405104
ENSG00000148484.18	0.0177052	-0.0230901
ENSG00000168283.14	0	0
ENSG00000148450.13	0	0
ENSG00000136758.20	0.0157834	-0.0204529
ENSG00000095787.24	0.0849264	0.0213128
ENSG00000170759.11	0	0
ENSG00000150093.20	0.167336	0.0540471
ENSG00000108100.18	0	0
ENSG00000169813.17	0.00936288	-0.0340765
ENSG00000265354.4	0	0
ENSG00000266412.6	-0.008761	-0.00912885
ENSG00000148584.15	0.0100143	0.00973203
ENSG00000122873.12	0	0
ENSG00000108064.11	0	0
ENSG00000148572.16	0.00589442	-0.00554761
ENSG00000165476.14	0	0
ENSG00000096746.18	0	0
ENSG00000165732.14	0	0
ENSG00000122958.15	0.00757296	-0.0164735
ENSG00000079332.15	-0.00457626	-0.01688
ENSG00000180817.12	0	0
ENSG00000148730.7	0	0
ENSG00000166228.9	0	0
ENSG00000197746.15	0	0
ENSG00000166295.9	-0.00422499	-0.0240568
ENSG00000148719.16	0	0
ENSG00000138279.16	0.0132962	-0.0131177
ENSG00000172586.8	0.012958	-0.0303037
ENSG00000185009.13	0	0
ENSG00000156110.15	-0.0227487	-0.0232691
ENSG00000165637.14	0.00774389	-0.0261399
ENSG00000138326.21	0.0211381	-0.0300865
ENSG00000108179.14	0	0
ENSG00000122359.18	0.0170248	-0.0217062
ENSG00000122378.14	0.00644226	-0.0311748
ENSG00000165678.22	0.0260148	0.0229913
ENSG00000148672.10	-0.00683957	0.0217718
ENSG00000122376.12	0.000391643	-0.00966974
ENSG00000107789.16	-0.00630303	0.00182333
ENSG00000138138.14	-0.00107054	-0.00841307
ENSG00000171862.12	-0.00457626	-0.01688
ENSG00000107798.18	0	0
ENSG00000152782.18	-0.0139538	0.0180948
ENSG00000198060.10	0	0
ENSG00000152804.11	-0.00669468	0.0114931
ENSG00000138207.15	-0.008761	-0.00912885
ENSG00000107438.9	0	0
ENSG00000059573.9	0.0132962	-0.0131177
ENSG00000077147.16	0	0
ENSG00000171314.9	0	0
ENSG00000120053.12	0	0
ENSG00000023839.12	0	0
ENSG00000107566.14	0	0
ENSG00000213341.11	0	0
ENSG00000196072.12	0	0
ENSG00000099194.6	0	0
ENSG00000166136.16	0.0112482	0.00179369
ENSG00000055950.17	-0.00776521	0.00308
ENSG00000166197.17	0.021772	-0.0144926
ENSG00000107872.14	0	0
ENSG00000107874.11	0	0
ENSG00000138107.13	0.00718131	-0.00680376
ENSG00000138175.9	0	0
ENSG00000166275.16	0	0
ENSG00000173915.16	-0.00107054	-0.00841307
ENSG00000148834.13	0.0334706	-0.0309342
ENSG00000150593.18	0	0
ENSG00000119927.14	0	0
ENSG00000187164.20	0	0
ENSG00000107581.13	0	0
ENSG00000165672.7	0	0
ENSG00000151923.18	0.0187223	0.0121787
ENSG00000197771.13	0.0112482	0.00179369
ENSG00000107651.14	0	0
ENSG00000196177.13	0	0
ENSG00000154473.18	0	0
ENSG00000065154.12	-0.00722169	0.0092967
ENSG00000019995.6	0	0
ENSG00000188690.15	0	0
ENSG00000107949.17	0.0403418	0.00127984
ENSG00000170430.10	0.0048059	0.0329684
ENSG00000108010.12	0.0253956	-0.0223743
ENSG00000176171.12	0	0
ENSG00000198546.15	0	0
ENSG00000127884.5	0	0
ENSG00000177951.18	0.0103529	-0.0066199
ENSG00000177963.15	0.00996128	0.00304983
ENSG00000185627.19	0.00980314	-0.0124095
ENSG00000142089.17	-0.0330438	0.0405554
ENSG00000023191.17	0.043544	-0.0289852
ENSG00000177156.11	0.00932357	-0.0102073
ENSG00000177600.9	0	0
ENSG00000177666.17	0	0
ENSG00000177697.19	0.0408285	-0.0283317
ENSG00000177700.6	0	0
ENSG00000177830.18	-0.00909092	-0.0469385
ENSG00000183020.15	0.0241527	-0.0016543
ENSG00000078902.16	-0.00673207	0.00879812
ENSG00000117984.15	0.0190788	0.064898
ENSG00000214026.11	-0.00406685	-0.00859744
ENSG00000167244.22	0.0233667	-0.0403012
ENSG00000205531.13	0.0166346	-0.0315031
ENSG00000132254.13	0.0188932	0.00251228
ENSG00000166333.14	0.0176304	-0.0192943
ENSG00000166337.11	0	0
ENSG00000166340.18	0.0105039	0.00923344
ENSG00000158042.9	0	0
ENSG00000166441.13	0.0253956	-0.0223743
ENSG00000205339.10	0	0
ENSG00000110315.7	0	0
ENSG00000198730.9	0	0
ENSG00000110321.19	0.0254756	0.033726
ENSG00000129083.13	0.0216011	-0.00482622
ENSG00000129084.18	0.00889112	-0.0389011
ENSG00000152270.9	0	0
ENSG00000110696.10	0	0
ENSG00000070081.18	0	0
ENSG00000148965.10	0	0
ENSG00000134333.14	0.0212094	0.00484352
ENSG00000074319.13	0	0
ENSG00000205213.14	0.0303621	0.00430263
ENSG00000049449.10	0	0
ENSG00000149100.13	0	0
ENSG00000085063.17	0.0251466	0.027933
ENSG00000135387.21	0.00589442	-0.00554761
ENSG00000121691.7	0	0
ENSG00000110435.13	0	0
ENSG00000166326.7	0	0
ENSG00000110442.12	0	0
ENSG00000166181.13	0.00365824	0.00487316
ENSG00000181830.9	0	0
ENSG00000180210.15	-0.0187223	-0.0121787
ENSG00000149182.15	-0.00705076	-0.0003697
ENSG00000165912.16	-0.00669468	0.0114931
ENSG00000134575.13	0.00996128	0.00304983
ENSG00000165916.9	-0.00210563	0.00324731
ENSG00000213619.11	0	0
ENSG00000110536.14	0.0206484	-0.0295879
ENSG00000109919.10	0	0
ENSG00000149150.9	0.00673207	-0.00879812
ENSG00000134809.9	0.0212094	0.00484352
ENSG00000156587.16	0	0
ENSG00000156599.11	0	0
ENSG00000213593.10	0.0103486	-0.0162858
ENSG00000211450.11	0	0
ENSG00000186660.15	0	0
ENSG00000110048.12	0	0
ENSG00000166902.5	0	0
ENSG00000110107.9	0	0
ENSG00000167992.14	0	0
ENSG00000167986.15	0.151729	0.0719024
ENSG00000149476.16	0	0
ENSG00000167985.7	0	0
ENSG00000134825.16	0.0299704	0.0139724
ENSG00000149485.19	0	0
ENSG00000167996.16	0.0299704	0.0139724
ENSG00000124942.14	-0.0139538	0.0180948
ENSG00000254772.10	0	0
ENSG00000089597.18	-0.00220123	-0.0231143
ENSG00000278615.5	0	0
ENSG00000204922.5	0.0114191	-0.00787272
ENSG00000162191.14	0.0187223	0.0121787
ENSG00000168002.12	0	0
ENSG00000168569.8	0	0
ENSG00000185475.11	0	0
ENSG00000133318.14	0.0506719	-0.00893332
ENSG00000176340.4	0	0
ENSG00000149761.9	0	0
ENSG00000173511.10	0.00243412	-0.0140174
ENSG00000173457.11	0	0
ENSG00000002330.14	-0.00107054	-0.00841307
ENSG00000173153.17	-0.00231306	-0.021231
ENSG00000126432.14	0	0
ENSG00000168066.21	0.0180031	-0.0377121
ENSG00000149823.9	0	0
ENSG00000149806.11	0.0212094	0.00484352
ENSG00000014216.16	0.00990823	-0.00363236
ENSG00000142186.18	0.00706499	-0.0442227
ENSG00000173327.8	0	0
ENSG00000173039.20	-0.000899607	-0.0180795
ENSG00000172757.13	0.00673207	-0.00879812
ENSG00000172500.13	0.0154343	-0.0254241
ENSG00000175602.4	0	0
ENSG00000175550.8	0	0
ENSG00000175334.8	0.0165816	-0.0381853
ENSG00000087365.16	0.0166346	-0.0315031
ENSG00000174903.16	0	0
ENSG00000174851.16	0.0299704	0.0139724
ENSG00000174684.7	0	0
ENSG00000174547.13	0.0552483	-0.0263542
ENSG00000173992.9	0	0
ENSG00000173599.15	0.0261729	0.0367083
ENSG00000173020.11	0	0
ENSG00000175482.9	0.0158604	0.0408353
ENSG00000172531.16	0.0532088	0.0367429
ENSG00000110711.11	0.00996128	0.00304983
ENSG00000167792.13	0.00562403	0.0216998
ENSG00000167799.10	-0.00673207	0.00879812
ENSG00000110717.13	0.0112482	0.00179369
ENSG00000171067.11	0	0
ENSG00000110075.15	0.0232384	0.0227705
ENSG00000110092.4	0	0
ENSG00000085733.16	0	0
ENSG00000172893.18	0.0689258	0.0340894
ENSG00000149357.10	0	0
ENSG00000214530.10	-0.0181384	-0.00845492
ENSG00000175582.20	0.0247153	-0.0209904
ENSG00000181924.7	0.0164637	-0.0218367
ENSG00000118363.13	0	0
ENSG00000149273.15	-0.00211842	0.0283731
ENSG00000149257.16	0.00538502	-0.0138302
ENSG00000062282.15	5.30461e-05	0.00668219
ENSG00000182704.8	-0.00382155	0.0114782
ENSG00000074201.9	0	0
ENSG00000151366.13	0	0
ENSG00000073921.18	-0.0114793	0.00158451
ENSG00000149196.17	0	0
ENSG00000166575.17	-0.00107054	-0.00841307
ENSG00000166002.7	0	0
ENSG00000182919.15	-0.0123591	-0.00771381
ENSG00000150316.12	0	0
ENSG00000166037.11	0	0
ENSG00000137693.14	0.000562572	-0.0193361
ENSG00000110330.10	0	0
ENSG00000152558.15	0.00669468	-0.0114931
ENSG00000149313.11	0	0
ENSG00000075239.14	-0.0139164	0.0207898
ENSG00000137710.17	0.0101776	-0.00661938
ENSG00000137714.3	0	0
ENSG00000137713.16	0	0
ENSG00000204370.13	0	0
ENSG00000076043.11	0	0
ENSG00000182985.18	-0.0102999	0.0133021
ENSG00000110245.12	-0.0409052	0.049506
ENSG00000118137.10	-0.0261816	-0.0162727
ENSG00000167283.9	0.0201801	0.00125614
ENSG00000095139.15	0.0105693	-0.0162891
ENSG00000118181.11	0	0
ENSG00000149428.21	0.00497683	0.023302
ENSG00000184232.9	0	0
ENSG00000109929.10	-0.00673207	0.00879812
ENSG00000109971.14	0.0205717	-0.0084136
ENSG00000149547.15	0	0
ENSG00000134910.14	0.0177052	-0.0230901
ENSG00000182934.12	0	0
ENSG00000151715.8	0	0
ENSG00000084234.18	0.000300674	-0.0241585
ENSG00000151502.11	0	0
ENSG00000151500.15	-0.00673207	0.00879812
ENSG00000060237.19	0.0212094	0.00484352
ENSG00000006831.10	0	0
ENSG00000004478.8	0	0
ENSG00000011105.14	0	0
ENSG00000139180.11	0	0
ENSG00000111321.11	0	0
ENSG00000111639.8	0.0306097	-0.026538
ENSG00000111640.15	0.00725569	0.0229383
ENSG00000111642.16	0.0263313	-0.0237392
ENSG00000111652.10	0.00641305	-0.0128874
ENSG00000089693.11	-0.00940027	0.0313816
ENSG00000159335.18	0	0
ENSG00000111669.15	0.0341282	-0.0431969
ENSG00000111678.11	0.0149461	0.0236541
ENSG00000215021.10	0.0232384	0.0227705
ENSG00000126749.16	0	0
ENSG00000175899.15	0	0
ENSG00000256537.5	0	0
ENSG00000111266.9	0	0
ENSG00000111276.12	0	0
ENSG00000013583.10	0	0
ENSG00000246705.5	0	0
ENSG00000084463.8	0	0
ENSG00000151491.14	0.0204008	0.0012528
ENSG00000023734.11	0	0
ENSG00000023697.13	-0.00669468	0.0114931
ENSG00000008394.13	0.00503791	0.0272865
ENSG00000111726.13	0	0
ENSG00000064115.11	0	0
ENSG00000061794.13	0.012958	-0.0303037
ENSG00000087502.19	0	0
ENSG00000151239.14	0.0112482	0.00179369
ENSG00000177119.17	0.00056101	0.0344314
ENSG00000139218.18	0.008761	0.00912885
ENSG00000134294.14	0	0
ENSG00000174243.10	0	0
ENSG00000134287.10	0	0
ENSG00000123416.15	0	0
ENSG00000139644.13	-0.00389592	-0.0182638
ENSG00000178449.9	0.00336891	0.0160675
ENSG00000161813.23	0.00494513	0.00361701
ENSG00000066084.13	0	0
ENSG00000185432.12	-0.0206484	0.0295879
ENSG00000183283.16	0.00502183	-0.0175573
ENSG00000170421.13	0.010628	0.00946573
ENSG00000111057.11	0.0160541	0.0347621
ENSG00000063046.18	0	0
ENSG00000205352.11	0.0170248	-0.0217062
ENSG00000197111.16	0.048126	0.00696742
ENSG00000135390.21	0.00674772	-0.00481087
ENSG00000135486.19	0.064086	-0.0383996
ENSG00000111481.10	0	0
ENSG00000135441.8	0.0183837	0.0285306
ENSG00000135404.12	0.0615963	0.0957587
ENSG00000205323.9	0	0
ENSG00000123353.10	0	0
ENSG00000197728.11	0.0153752	0.0166793
ENSG00000065361.17	0.0146857	0.00667018
ENSG00000170515.14	0	0
ENSG00000229117.9	0	0
ENSG00000139641.13	0	0
ENSG00000092841.19	0.0387661	0.00153563
ENSG00000139579.13	0.0164623	-0.00237008
ENSG00000139540.12	-0.00772965	-0.0184525
ENSG00000257727.6	0	0
ENSG00000110955.9	0	0
ENSG00000110958.16	0.0134267	-0.0202912
ENSG00000196531.14	0.0472953	0.0678433
ENSG00000123384.14	0	0
ENSG00000182199.11	-0.0173274	-0.0557806
ENSG00000135506.16	0.0179832	-0.0121923
ENSG00000135446.17	0	0
ENSG00000175215.11	0	0
ENSG00000184575.12	0	0
ENSG00000135677.11	0.0212094	0.00484352
ENSG00000155957.19	-0.00669468	0.0114931
ENSG00000111530.13	0	0
ENSG00000127314.18	0.00573628	-0.021007
ENSG00000135679.27	0	0
ENSG00000090382.7	0	0
ENSG00000166226.13	0.0262952	-0.00429481
ENSG00000080371.6	0	0
ENSG00000253719.4	0	0
ENSG00000187109.15	0.0228445	-0.0234581
ENSG00000177425.11	0	0
ENSG00000111052.8	0	0
ENSG00000111058.8	0	0
ENSG00000139318.8	0	0
ENSG00000133639.6	0	0
ENSG00000173598.14	-0.000193699	0.00607315
ENSG00000177889.10	0.0207015	-0.0229057
ENSG00000198015.14	0.012787	-0.0206373
ENSG00000184752.14	0.0222408	-0.00448013
ENSG00000111142.14	0.0112482	0.00179369
ENSG00000139343.11	0	0
ENSG00000120802.14	0.0107989	-0.000200671
ENSG00000075415.15	0.0155304	0.00302569
ENSG00000136021.19	0	0
ENSG00000012504.15	-0.00722169	0.0092967
ENSG00000120805.14	0	0
ENSG00000111666.11	-0.000899607	-0.0180795
ENSG00000171759.10	-0.00469414	-0.000531407
ENSG00000166598.16	0.0460402	0.0527218
ENSG00000198431.17	0.0371637	-0.0252758
ENSG00000151131.11	0	0
ENSG00000136026.14	0	0
ENSG00000151135.10	0.0114958	-0.029047
ENSG00000139428.12	0	0
ENSG00000174437.18	0	0
ENSG00000111229.16	0	0
ENSG00000111231.9	0.0301414	0.00430597
ENSG00000111237.19	0	0
ENSG00000186298.12	0	0
ENSG00000111275.13	0	0
ENSG00000089248.7	0.00573628	-0.021007
ENSG00000089009.16	0	0
ENSG00000123064.13	0.0212094	0.00484352
ENSG00000139405.16	0.0112482	0.00179369
ENSG00000176871.9	-0.00346547	0.023341
ENSG00000089220.5	0	0
ENSG00000089154.11	0	0
ENSG00000089157.16	0.00722169	-0.0092967
ENSG00000111775.3	0	0
ENSG00000170855.4	0	0
ENSG00000257218.6	0	0
ENSG00000111786.9	0	0
ENSG00000088986.11	0.0134267	-0.0202912
ENSG00000110871.15	0	0
ENSG00000022840.17	0.0112482	0.00179369
ENSG00000110917.8	0	0
ENSG00000122971.9	0	0
ENSG00000157837.16	0	0
ENSG00000157895.11	0	0
ENSG00000089053.13	0.0382235	-0.00464798
ENSG00000139726.11	0	0
ENSG00000182196.14	0.0300609	0.0233495
ENSG00000111328.7	0	0
ENSG00000086598.11	0	0
ENSG00000179195.16	0	0
ENSG00000073060.17	-0.00664163	0.0181753
ENSG00000150991.16	0.0134267	-0.0202912
ENSG00000132341.12	0.0344843	-0.0313341
ENSG00000176894.10	0	0
ENSG00000150459.12	0.0110105	-0.011597
ENSG00000173141.5	0	0
ENSG00000165487.14	0	0
ENSG00000152484.14	0	0
ENSG00000122026.11	0.0227678	-0.00228377
ENSG00000122034.17	0	0
ENSG00000122033.15	-0.00722169	0.0092967
ENSG00000132963.8	0.0264662	-0.0139612
ENSG00000122042.10	0	0
ENSG00000189403.15	0.0056468	0.0252931
ENSG00000120697.10	0	0
ENSG00000120686.12	0	0
ENSG00000102738.8	0	0
ENSG00000120675.6	0	0
ENSG00000133112.17	0	0
ENSG00000136152.15	0	0
ENSG00000080618.17	-0.00940027	0.0313816
ENSG00000139684.15	0.00996128	0.00304983
ENSG00000136156.15	0	0
ENSG00000102531.16	-0.00406685	-0.00859744
ENSG00000123179.14	0	0
ENSG00000102753.10	0	0
ENSG00000165416.15	0.00996128	0.00304983
ENSG00000188243.14	0.0151545	0.0166827
ENSG00000118939.18	0.021772	-0.0144926
ENSG00000136153.20	0.00996128	0.00304983
ENSG00000102471.15	0.0299704	0.0139724
ENSG00000183098.11	0	0
ENSG00000102580.15	0	0
ENSG00000139793.20	-0.00881404	-0.015811
ENSG00000065150.21	0.0207015	-0.0229057
ENSG00000152767.17	-0.00525515	-0.0349628
ENSG00000102572.15	0.0118874	-0.0387167
ENSG00000134882.16	-0.00669468	0.0114931
ENSG00000125304.10	-0.00605541	-0.0290174
ENSG00000134905.17	0	0
ENSG00000126218.12	-0.0127691	0.00802855
ENSG00000139842.15	-0.00932201	-0.0435603
ENSG00000185896.11	0	0
ENSG00000100814.18	-0.00418462	-0.0265497
ENSG00000100823.12	0.0134267	-0.0202912
ENSG00000198805.12	0	0
ENSG00000214274.10	-0.0299704	-0.0139724
ENSG00000258818.4	-0.0253956	0.0223743
ENSG00000092199.19	0.0365846	0.0215229
ENSG00000092203.15	0.0114191	-0.00787272
ENSG00000129562.11	0	0
ENSG00000155463.14	-0.00932201	-0.0435603
ENSG00000172590.18	0.0489285	-0.0498944
ENSG00000197324.9	0	0
ENSG00000100804.19	0.0226774	-0.0116609
ENSG00000157326.19	-0.00673207	0.00879812
ENSG00000100889.12	-0.0144121	0.00470746
ENSG00000092010.15	0.00718131	-0.00680376
ENSG00000100911.16	0.000193699	-0.00607315
ENSG00000129559.13	0	0
ENSG00000196943.14	0	0
ENSG00000092148.14	0.0461558	-0.0195251
ENSG00000100852.14	0.0139878	0.0141402
ENSG00000165389.7	0	0
ENSG00000129515.20	0.0118874	-0.0387167
ENSG00000165410.15	0.0112482	0.00179369
ENSG00000151327.13	0.0206484	-0.0295879
ENSG00000100902.11	0.0206484	-0.0295879
ENSG00000100906.11	0	0
ENSG00000100934.15	-0.00270559	0.0198885
ENSG00000100941.9	0	0
ENSG00000150527.18	-0.041998	-0.0376441
ENSG00000100442.11	0.0029967	-0.0333535
ENSG00000213741.11	-0.0164083	-0.0223974
ENSG00000165502.7	0	0
ENSG00000168282.6	0	0
ENSG00000165527.8	0.0166346	-0.0315031
ENSG00000100504.17	-0.00251557	-0.0226163
ENSG00000139921.13	0	0
ENSG00000087302.9	0	0
ENSG00000197930.13	0	0
ENSG00000100519.12	0.00515537	-0.0299186
ENSG00000100522.10	0	0
ENSG00000073712.15	-0.00669468	0.0114931
ENSG00000100528.12	-2.13271e-05	-0.0230599
ENSG00000168175.15	0.000391643	-0.00966974
ENSG00000126777.18	0.0373631	-0.00499073
ENSG00000070367.16	0.0101322	-0.00661657
ENSG00000131966.14	0	0
ENSG00000100567.13	0.0177052	-0.0230901
ENSG00000100612.14	0.00073194	0.024765
ENSG00000100614.18	0	0
ENSG00000100644.17	0.0200092	0.0109225
ENSG00000154001.14	0	0
ENSG00000100714.17	-0.021646	0.00233726
ENSG00000258289.10	-0.00790058	-0.0087861
ENSG00000100554.12	0	0
ENSG00000134001.15	0	0
ENSG00000100568.11	0	0
ENSG00000072042.13	0	0
ENSG00000100632.11	0	0
ENSG00000100650.16	0.00922934	-0.0217152
ENSG00000133983.16	0	0
ENSG00000213463.5	0	0
ENSG00000119707.14	0	0
ENSG00000080815.19	-0.00513739	-0.0170105
ENSG00000119673.16	0.00718131	-0.00680376
ENSG00000119655.11	-0.000431379	-0.00731754
ENSG00000119689.15	0	0
ENSG00000170348.9	0	0
ENSG00000133935.7	0	0
ENSG00000100577.19	-0.0139538	0.0180948
ENSG00000100591.8	0	0
ENSG00000119705.10	0.0248847	0.0231107
ENSG00000071537.14	0	0
ENSG00000100722.20	0	0
ENSG00000100764.14	-0.00406685	-0.00859744
ENSG00000198668.14	0	0
ENSG00000100796.18	0	0
ENSG00000183648.11	0.00993851	-0.000543421
ENSG00000100600.15	-0.00496646	-0.0266769
ENSG00000066455.13	0	0
ENSG00000170099.6	0	0
ENSG00000197249.14	-0.0423318	0.0292302
ENSG00000188488.14	-0.0227148	0.00896596
ENSG00000182512.5	0	0
ENSG00000090060.19	-0.0139164	0.0207898
ENSG00000183576.13	0	0
ENSG00000100811.14	0	0
ENSG00000080824.19	0.00669468	-0.0114931
ENSG00000156381.9	0	0
ENSG00000198752.11	0	0
ENSG00000100664.11	0.00371585	0.0165373
ENSG00000256053.9	0.0171426	-0.00375393
ENSG00000156411.10	0.00474719	0.0072136
ENSG00000184990.13	0	0
ENSG00000142208.18	-0.0132954	-0.0479684
ENSG00000140157.16	0.0431448	-0.0260005
ENSG00000273749.5	-0.00350428	-0.0279336
ENSG00000114062.22	0.0488636	0.0164847
ENSG00000134153.10	0	0
ENSG00000182117.6	0	0
ENSG00000198146.4	0	0
ENSG00000140319.11	0	0
ENSG00000137824.16	0.00996128	0.00304983
ENSG00000137880.6	-0.00669468	0.0114931
ENSG00000187446.12	0	0
ENSG00000092531.10	0.0145831	-0.0143739
ENSG00000167004.14	0.00529553	0.0324699
ENSG00000140264.21	0.0445398	-0.0167764
ENSG00000166734.20	0	0
ENSG00000104131.13	0	0
ENSG00000166710.23	0	0
ENSG00000128951.14	-0.00605541	-0.0290174
ENSG00000166200.15	0	0
ENSG00000138600.10	0	0
ENSG00000138594.14	0	0
ENSG00000128989.11	0.008761	0.00912885
ENSG00000137876.11	0.017791	-0.0255858
ENSG00000260916.8	0	0
ENSG00000255529.9	0	0
ENSG00000166035.11	-0.0134267	0.0202912
ENSG00000137845.15	0	0
ENSG00000140307.11	0.0171426	-0.00375393
ENSG00000140299.13	0.000391643	-0.00966974
ENSG00000103642.12	0	0
ENSG00000185088.14	0.0173135	-0.0134203
ENSG00000166797.11	-0.0134267	0.0202912
ENSG00000166794.6	0.0114793	-0.00158451
ENSG00000180304.14	-0.00673207	0.00879812
ENSG00000090487.11	-0.00673207	0.00879812
ENSG00000166855.9	0	0
ENSG00000074696.13	0	0
ENSG00000103769.10	0	0
ENSG00000169032.11	0.0192283	0.0664921
ENSG00000174444.15	0	0
ENSG00000140350.15	0	0
ENSG00000137818.12	0	0
ENSG00000156642.17	0.0207015	-0.0229057
ENSG00000138629.16	0.0417296	-0.0297189
ENSG00000103653.17	0	0
ENSG00000178802.18	0	0
ENSG00000178741.12	0	0
ENSG00000140365.16	0	0
ENSG00000177971.9	0.0171426	-0.00375393
ENSG00000167196.14	0	0
ENSG00000140374.17	0.00803512	0.0448164
ENSG00000140391.15	0.0318966	-0.0277942
ENSG00000136381.13	0	0
ENSG00000041357.16	0.0299704	0.0139724
ENSG00000185787.15	0.0135621	-0.00842508
ENSG00000136371.11	-0.00669468	0.0114931
ENSG00000086666.19	0.0114793	-0.00158451
ENSG00000103876.14	0.0136687	0.0100509
ENSG00000117899.11	0	0
ENSG00000182774.13	0.0179832	-0.0121923
ENSG00000169612.4	0	0
ENSG00000169609.14	0	0
ENSG00000064726.10	0	0
ENSG00000140612.14	0.0306471	-0.0238431
ENSG00000073417.15	0	0
ENSG00000259494.2	0	0
ENSG00000166825.15	-0.0290708	0.0041071
ENSG00000157823.17	0	0
ENSG00000182054.10	0	0
ENSG00000185043.13	0.0290708	-0.0041071
ENSG00000140564.13	-0.0105954	0.042236
ENSG00000185551.15	0	0
ENSG00000184277.13	0.0114191	-0.00787272
ENSG00000161981.11	0.021772	-0.0144926
ENSG00000103152.12	0.000391643	-0.00966974
ENSG00000167930.17	-0.0084224	-0.0254808
ENSG00000129925.11	0	0
ENSG00000103202.13	-0.00996128	-0.00304983
ENSG00000130731.16	0.0165437	0.0342635
ENSG00000103266.11	0.0222408	-0.00448013
ENSG00000103260.9	0	0
ENSG00000007520.4	0	0
ENSG00000206053.13	-0.00107054	-0.00841307
ENSG00000074071.15	0.00382917	-0.00479324
ENSG00000063854.13	0.00268087	-0.0134083
ENSG00000180185.12	0	0
ENSG00000198736.13	0	0
ENSG00000140990.15	0.0119689	-0.0020831
ENSG00000140988.16	0.008761	0.00912885
ENSG00000127554.13	0	0
ENSG00000065054.14	-0.00669468	0.0114931
ENSG00000065057.9	-0.022246	0.0189785
ENSG00000131653.13	0	0
ENSG00000167969.13	0.00811131	-0.0272413
ENSG00000185883.12	0	0
ENSG00000103363.16	0	0
ENSG00000008517.19	0.0222476	0.00164839
ENSG00000122390.19	0.0281792	0.00943609
ENSG00000126602.11	-0.00418462	-0.0265497
ENSG00000168101.14	0.0105693	-0.0162891
ENSG00000140632.17	0.0164623	-0.00237008
ENSG00000153048.11	-0.00669468	0.0114931
ENSG00000187555.16	0.0112482	0.00179369
ENSG00000182831.12	-0.0123954	0.0109675
ENSG00000182108.11	0	0
ENSG00000189067.14	-0.0232384	-0.0227705
ENSG00000153066.13	-0.00525515	-0.0349628
ENSG00000171490.13	0	0
ENSG00000103342.13	0.000391643	-0.00966974
ENSG00000103381.12	0	0
ENSG00000179889.20	0	0
ENSG00000185164.15	0.00928801	0.0113252
ENSG00000134419.15	0.00192616	-0.0417666
ENSG00000170540.15	0	0
ENSG00000006007.12	0	0
ENSG00000102897.10	-0.00546646	-0.0228035
ENSG00000140740.11	-0.00389592	-0.0182638
ENSG00000004779.10	0	0
ENSG00000169189.17	0	0
ENSG00000205609.13	0.00856167	-0.0111562
ENSG00000184110.15	-0.00103159	-0.0594857
ENSG00000178952.11	0	0
ENSG00000103485.19	-0.00932201	-0.0435603
ENSG00000103495.15	0.0236839	-0.0116668
ENSG00000280789.2	0	0
ENSG00000103502.14	0	0
ENSG00000149932.17	-0.00474719	-0.0072136
ENSG00000149925.22	0.0412415	-0.0149416
ENSG00000149923.14	0	0
ENSG00000169217.9	0	0
ENSG00000179918.19	0	0
ENSG00000169957.10	0	0
ENSG00000099385.12	0	0
ENSG00000167397.15	0.00881404	0.015811
ENSG00000103507.14	0.0145503	-0.00519592
ENSG00000140688.17	0.0112482	0.00179369
ENSG00000166123.14	-0.00683005	-0.000373036
ENSG00000069345.12	0	0
ENSG00000129636.13	0	0
ENSG00000102893.17	-0.00107054	-0.00841307
ENSG00000102910.14	0	0
ENSG00000166164.16	-0.00406685	-0.00859744
ENSG00000159461.15	0	0
ENSG00000167005.14	0	0
ENSG00000125148.7	-0.00722169	0.0092967
ENSG00000051108.15	-0.00251557	-0.0226163
ENSG00000088682.14	0	0
ENSG00000102978.13	0	0
ENSG00000102996.5	0	0
ENSG00000125107.19	0	0
ENSG00000125166.13	0	0
ENSG00000135720.13	0	0
ENSG00000159593.15	0.0195012	-0.0168267
ENSG00000166595.12	0	0
ENSG00000168701.19	0	0
ENSG00000159720.13	0	0
ENSG00000102898.12	0.0109731	-0.014292
ENSG00000205220.12	0	0
ENSG00000103067.14	0	0
ENSG00000157349.17	0	0
ENSG00000132613.16	0	0
ENSG00000103035.11	0	0
ENSG00000090863.12	0	0
ENSG00000186187.12	-0.00881404	-0.015811
ENSG00000153774.9	0	0
ENSG00000034713.8	0	0
ENSG00000065427.15	0.00466575	-0.02942
ENSG00000166848.7	0	0
ENSG00000103121.9	0.0501109	-0.0433647
ENSG00000140905.11	0.0216011	-0.00482622
ENSG00000086696.11	0	0
ENSG00000230989.8	0.00673207	-0.00879812
ENSG00000140961.14	-0.0139164	0.0207898
ENSG00000140943.18	0	0
ENSG00000131143.10	0.00673207	-0.00879812
ENSG00000140948.13	-0.00669468	0.0114931
ENSG00000051523.12	0.049474	-0.0537707
ENSG00000198931.11	-0.0084224	-0.0254808
ENSG00000167526.14	0.0120276	0.0236717
ENSG00000167699.14	0.000391643	-0.00966974
ENSG00000108953.17	-0.008761	-0.00912885
ENSG00000167193.8	0.00245796	0.0109522
ENSG00000197879.17	-0.00864311	-0.0254774
ENSG00000174238.16	0	0
ENSG00000174231.17	-0.00525515	-0.0349628
ENSG00000167711.14	-0.0197928	-0.0205918
ENSG00000132386.11	0	0
ENSG00000132361.18	0.0105238	-0.0162863
ENSG00000127774.7	0.0179832	-0.0121923
ENSG00000132388.13	0	0
ENSG00000161920.11	0	0
ENSG00000142484.7	0	0
ENSG00000182327.8	0	0
ENSG00000142507.10	0.0206484	-0.0295879
ENSG00000108528.14	0	0
ENSG00000108523.16	0.000368873	-0.013263
ENSG00000108518.8	0.0212094	0.00484352
ENSG00000091640.8	0	0
ENSG00000129250.12	0	0
ENSG00000029725.17	0	0
ENSG00000108559.12	0	0
ENSG00000108561.8	0.0301414	0.00430597
ENSG00000072849.11	0	0
ENSG00000219200.12	0.0200092	0.0109225
ENSG00000161944.17	0.00669468	-0.0114931
ENSG00000141505.12	-0.017575	-0.0249399
ENSG00000072778.20	0.00592949	0.0480637
ENSG00000040633.13	0.00996128	0.00304983
[truncated: 601 more rows]
