# Supplementary material for: Principal Component Analysis of Alternative Splicing Profiles Revealed by Long-Read ONT Sequencing in Human Liver Tissue and Hepatocyte-Derived HepG2 and Huh7 Cell Lines
Source: Int J Mol Sci. 2023 Oct 24;24(21):15502. doi: 10.3390/ijms242115502 (PMC10648607; doi:10.3390/ijms242115502)
Supplement: Supplementary file 1 [file ijms-24-15502-s001.zip › Table S-6.xlsx]

## Sheet: PC1
Table S-6. Box plot outliers for PC1.
ENSG	Liver_tissue_3	Liver_tissue_2	Liver_tissue_1	Huh7_3	Huh7_2	Huh7_1	HepG2_5	HepG2_4	HepG2_3	HepG2_2	HepG2_1
ENSG00000175756.14	2	2	2	3	3	4	3	3	3	3	3
ENSG00000187017.18	2	3	2	1	1	1	3	2	2	2	2
ENSG00000159423.17	2	2	2	1	1	1	2	2	2	1	2
ENSG00000125944.21	1	1	1	2	2	2	3	3	3	2	2
ENSG00000084623.12	1	3	2	4	4	4	4	4	4	3	3
ENSG00000131236.18	1	1	1	2	3	2	2	3	2	2	2
ENSG00000117450.15	2	2	4	5	4	5	3	3	3	3	3
ENSG00000009307.17	3	2	2	12	9	9	7	5	5	3	5
ENSG00000143420.19	2	1	1	3	3	3	2	2	2	2	3
ENSG00000197747.9	1	1	1	2	2	2	1	1	1	1	1
ENSG00000188643.11	1	2	2	1	1	1	2	2	2	2	2
ENSG00000143570.19	1	1	2	4	3	4	3	3	3	2	3
ENSG00000173207.13	1	1	1	2	2	2	2	2	2	2	2
ENSG00000132676.16	1	2	1	4	3	3	3	3	2	2	2
ENSG00000198715.13	1	1	1	2	2	2	1	1	1	1	1
ENSG00000119801.13	1	1	1	2	2	2	1	1	1	1	2
ENSG00000114956.20	1	1	1	2	2	2	2	2	2	2	2
ENSG00000168894.10	1	1	1	2	2	2	2	2	2	2	2
ENSG00000071082.11	2	2	2	4	3	3	4	4	4	4	4
ENSG00000115109.14	1	1	1	2	2	2	1	1	1	2	1
ENSG00000115718.18	1	2	2	1	1	1	2	2	2	2	2
ENSG00000082146.13	2	2	2	1	1	1	1	1	1	1	1
ENSG00000114942.14	2	2	2	3	3	3	3	2	2	2	2
ENSG00000115053.17	1	1	2	5	4	4	4	5	4	4	6
ENSG00000135930.15	1	1	2	3	3	3	2	3	3	3	2
ENSG00000168385.18	1	1	1	3	4	3	4	3	3	2	4
ENSG00000132155.14	1	2	1	2	3	2	1	1	1	1	1
ENSG00000144713.13	2	2	2	4	4	3	4	4	3	3	4
ENSG00000174748.22	3	3	3	5	4	4	4	4	5	4	4
ENSG00000008324.12	1	1	1	2	2	2	1	1	1	1	1
ENSG00000164054.17	1	2	1	4	3	3	1	1	1	2	1
ENSG00000114354.15	2	3	2	9	7	14	4	2	2	2	3
ENSG00000144848.11	1	1	1	2	2	2	1	1	2	1	1
ENSG00000017260.20	1	1	1	3	2	2	1	1	1	1	1
ENSG00000186432.10	1	1	1	2	2	2	2	2	2	2	1
ENSG00000114867.22	2	3	3	5	4	5	4	5	4	4	4
ENSG00000068078.20	1	1	1	2	2	2	2	2	1	2	2
ENSG00000109814.12	2	1	2	1	1	1	2	2	2	2	2
ENSG00000163631.17	8	8	8	7	6	5	6	6	6	5	5
ENSG00000153130.18	1	1	1	3	3	2	2	2	2	1	2
ENSG00000145741.17	1	1	1	2	2	2	2	2	2	2	1
ENSG00000113558.19	1	1	1	2	2	2	2	2	2	2	2
ENSG00000120705.13	1	1	1	2	2	2	2	2	2	2	1
ENSG00000145907.16	1	1	1	4	4	3	3	3	3	3	3
ENSG00000113312.12	1	1	1	2	2	2	1	1	1	1	1
ENSG00000181163.14	3	3	3	6	6	5	5	4	4	4	3
ENSG00000037241.7	1	1	1	2	2	2	2	2	2	2	2
ENSG00000197451.12	1	1	1	3	3	2	3	2	2	2	3
ENSG00000166278.16	5	3	5	1	1	2	2	1	3	2	3
ENSG00000204220.12	1	1	1	2	2	2	2	2	2	2	2
ENSG00000092820.19	1	1	1	2	2	2	2	2	2	1	2
ENSG00000120438.12	1	1	1	2	2	2	2	2	2	2	2
ENSG00000075624.17	5	3	5	4	5	5	3	2	3	2	2
ENSG00000136247.15	1	1	1	2	2	2	2	2	2	2	2
ENSG00000132432.14	1	1	1	3	3	3	3	2	2	3	2
ENSG00000106211.10	2	2	3	2	3	4	1	1	1	1	1
ENSG00000172354.10	2	1	2	3	3	3	2	1	1	1	1
ENSG00000090263.16	1	1	1	3	3	3	1	1	2	1	1
ENSG00000159840.16	1	1	2	2	2	2	1	1	1	1	1
ENSG00000164733.22	19	13	17	5	10	9	11	12	12	16	13
ENSG00000120885.22	2	2	2	1	1	1	1	1	1	1	1
ENSG00000154582.18	1	1	1	4	4	4	4	3	4	3	2
ENSG00000104325.7	2	2	2	1	1	1	1	1	1	1	2
ENSG00000164919.11	1	1	1	2	2	2	1	2	2	2	2
ENSG00000155096.15	2	1	3	4	4	4	2	2	2	2	2
ENSG00000165283.16	1	1	1	3	2	2	3	3	2	2	2
ENSG00000197694.18	1	1	1	3	3	2	2	2	2	1	1
ENSG00000136827.12	1	1	1	2	2	2	1	1	1	2	1
ENSG00000130707.18	2	2	3	1	1	1	1	2	1	1	1
ENSG00000148248.14	1	1	1	2	2	2	2	2	2	2	2
ENSG00000165609.13	1	1	1	2	2	2	2	2	2	2	1
ENSG00000123240.17	1	1	1	2	2	3	1	1	1	1	1
ENSG00000095787.24	2	1	1	4	5	4	2	2	1	2	2
ENSG00000156110.15	2	2	1	1	1	1	2	2	2	2	2
ENSG00000108010.12	1	1	1	2	2	2	2	2	2	1	2
ENSG00000142089.17	3	3	3	1	1	2	2	2	2	1	1
ENSG00000177697.19	1	1	1	3	2	3	3	2	2	2	2
ENSG00000166441.13	2	2	2	3	3	3	3	3	3	2	3
ENSG00000205213.14	1	1	1	2	2	2	1	2	1	1	1
ENSG00000110536.14	1	1	1	2	2	2	2	2	2	2	2
ENSG00000167986.15	3	3	1	7	7	8	2	3	3	2	2
ENSG00000134825.16	1	1	1	2	2	2	1	1	1	1	1
ENSG00000167996.16	1	1	1	2	2	2	1	1	1	1	1
ENSG00000133318.14	1	1	1	3	3	2	2	2	2	1	1
ENSG00000174851.16	1	1	1	2	2	2	1	1	1	1	1
ENSG00000174547.13	1	1	1	3	3	3	3	3	2	2	1
ENSG00000172531.16	1	2	1	3	3	3	1	1	1	1	1
ENSG00000110075.15	1	2	1	2	2	2	1	1	1	1	1
ENSG00000172893.18	3	3	3	5	5	5	4	3	3	2	2
ENSG00000175582.20	1	1	1	2	2	2	2	2	2	2	1
ENSG00000110245.12	3	3	3	1	1	1	1	2	1	1	1
ENSG00000111639.8	1	1	1	2	3	2	2	2	2	2	2
ENSG00000215021.10	1	2	1	2	2	2	1	1	1	1	1
ENSG00000185432.12	2	2	2	1	1	1	1	1	1	1	1
ENSG00000135486.19	3	3	3	5	6	6	5	5	5	5	4
ENSG00000135404.12	4	3	3	4	5	5	2	3	1	1	1
ENSG00000196531.14	5	7	7	8	7	8	5	5	5	6	5
ENSG00000166598.16	2	3	3	4	4	3	2	2	2	1	1
ENSG00000111231.9	1	1	1	2	2	2	2	1	1	1	1
ENSG00000102471.15	1	1	1	2	2	2	1	1	1	1	1
ENSG00000214274.10	2	2	2	1	1	1	2	2	2	2	2
ENSG00000258818.4	2	2	2	1	1	1	1	1	1	2	1
ENSG00000172590.18	2	1	2	4	4	4	3	4	3	4	4
ENSG00000151327.13	1	1	1	2	2	2	2	2	2	2	2
ENSG00000100902.11	1	1	1	2	2	2	2	2	2	2	2
ENSG00000150527.18	2	3	3	2	1	1	3	3	3	3	3
ENSG00000114062.22	1	1	1	2	3	3	2	1	1	1	1
ENSG00000140391.15	1	1	1	3	2	2	2	2	2	2	2
ENSG00000041357.16	1	1	1	2	2	2	1	1	1	1	1
ENSG00000189067.14	2	1	2	1	1	1	2	2	2	2	2
ENSG00000103121.9	1	1	1	3	3	3	3	3	3	2	2
ENSG00000051523.12	2	1	1	4	3	4	3	3	4	3	4
ENSG00000142507.10	1	1	1	2	2	2	2	2	2	2	2
ENSG00000108561.8	1	1	1	2	2	2	2	1	1	1	1
ENSG00000161970.15	2	2	2	3	3	3	3	3	3	3	3
ENSG00000198242.14	3	1	2	6	6	4	4	4	3	4	5
ENSG00000108788.12	1	1	1	2	2	2	2	2	2	2	2
ENSG00000013306.16	1	1	1	2	2	2	2	2	2	2	2
ENSG00000136448.13	1	1	1	2	2	2	2	2	2	2	1
ENSG00000167085.14	2	2	2	4	5	4	4	4	4	3	4
ENSG00000239672.8	1	1	1	3	3	3	3	3	3	2	3
ENSG00000108654.16	2	2	3	6	6	6	5	5	5	4	5
ENSG00000172809.13	2	2	3	4	4	4	4	4	4	4	4
ENSG00000108479.13	2	2	2	1	1	1	1	1	1	1	1
ENSG00000169689.15	1	1	1	2	2	2	2	2	2	2	2
ENSG00000101608.13	1	1	1	2	3	3	2	2	1	1	2
ENSG00000118680.14	2	1	1	3	2	2	1	1	1	1	1
ENSG00000172270.22	4	3	4	7	8	6	4	5	4	4	4
ENSG00000228300.14	1	1	1	2	2	2	1	1	1	1	1
ENSG00000130332.15	1	1	1	3	3	2	2	2	1	2	1
ENSG00000129351.17	1	1	1	2	2	2	2	3	2	2	2
ENSG00000130733.11	1	1	1	2	2	2	1	1	1	1	1
ENSG00000105707.15	3	2	3	1	1	1	3	3	3	2	2
ENSG00000126254.12	1	1	1	2	2	2	2	2	1	2	2
ENSG00000205155.8	1	1	1	2	2	2	1	1	1	1	1
ENSG00000099341.12	1	1	1	2	2	2	2	2	2	1	2
ENSG00000178982.10	1	1	1	3	4	3	2	2	2	2	2
ENSG00000269858.6	1	1	1	2	2	2	1	1	1	1	1
ENSG00000130208.10	6	5	5	3	3	3	3	3	2	2	3
ENSG00000125743.11	2	1	1	3	3	3	3	3	2	2	2
ENSG00000169136.13	2	2	2	1	1	1	1	1	1	1	1
ENSG00000125826.21	1	1	1	2	2	2	2	2	1	2	2
ENSG00000088832.18	1	1	1	3	3	3	3	3	2	2	3
ENSG00000088766.12	1	1	1	2	2	2	2	2	2	2	2
ENSG00000125870.11	1	1	1	2	2	2	2	2	2	2	2
ENSG00000125844.17	1	1	1	2	2	2	2	2	2	2	2
ENSG00000089006.17	2	1	1	3	3	3	3	3	3	3	3
ENSG00000125968.9	1	1	1	2	2	2	2	2	2	1	2
ENSG00000171552.14	1	1	1	7	6	5	4	3	4	4	3
ENSG00000242372.9	1	2	1	3	3	3	2	3	3	2	2
ENSG00000125995.16	2	2	2	3	3	3	3	3	3	3	3
ENSG00000087460.29	17	14	13	26	26	26	10	12	11	9	8
ENSG00000154639.19	1	1	1	2	2	2	1	1	1	1	1
ENSG00000142192.21	1	1	1	2	2	2	2	2	2	2	1
ENSG00000184900.16	1	1	1	2	2	2	2	2	2	2	1
ENSG00000093010.15	4	5	5	3	2	3	2	3	2	2	2
ENSG00000128245.15	1	1	1	2	2	2	2	1	1	1	1
ENSG00000102103.18	1	1	1	3	2	3	2	2	2	2	2
ENSG00000126768.13	1	2	2	3	4	3	2	2	2	2	2
ENSG00000147140.17	1	4	2	7	7	8	6	5	7	5	5
ENSG00000166681.14	1	2	1	2	2	2	1	1	1	1	1
ENSG00000156709.15	2	2	2	3	2	2	1	1	1	1	1
ENSG00000185825.17	2	2	2	4	3	4	3	4	4	3	4
ENSG00000070831.18	3	4	2	5	6	4	5	5	5	3	2
ENSG00000090621.15	2	1	2	3	3	5	3	3	2	1	1
ENSG00000162434.13	1	1	1	1	3	2	1	1	1	1	1
ENSG00000159352.16	1	1	1	2	2	1	1	2	2	1	1
ENSG00000143549.21	2	1	2	3	3	3	3	2	3	2	2
ENSG00000160752.15	2	3	2	3	3	4	3	3	4	3	3
ENSG00000158864.13	2	4	3	5	5	4	4	5	4	2	2
ENSG00000143153.14	3	1	2	3	3	4	1	2	2	1	3
ENSG00000116857.17	1	2	1	2	4	3	2	2	2	1	1
ENSG00000117335.21	2	5	3	4	6	5	3	5	4	3	4
ENSG00000153187.20	1	1	3	4	3	4	2	2	2	2	1
ENSG00000228474.6	2	1	2	3	3	2	3	3	3	2	2
ENSG00000115306.16	1	1	1	3	3	2	3	2	1	3	2
ENSG00000186522.15	1	1	1	2	2	1	2	2	2	1	1
ENSG00000155368.18	2	3	2	3	3	3	3	3	3	2	2
ENSG00000152082.15	2	2	2	3	3	2	2	3	3	2	2
ENSG00000082438.18	2	2	2	1	1	1	2	1	2	1	2
ENSG00000170035.16	1	1	1	2	3	2	2	1	2	2	1
ENSG00000061676.15	1	1	1	2	2	2	2	2	1	1	1
ENSG00000144381.18	6	8	6	9	9	9	9	9	9	7	7
ENSG00000196141.14	2	2	3	3	3	4	2	2	2	3	2
ENSG00000036257.14	1	1	1	2	2	1	2	1	1	1	1
ENSG00000168958.20	1	1	1	4	2	2	4	2	3	2	3
ENSG00000153827.14	1	1	1	2	1	2	1	3	1	1	1
ENSG00000130414.13	1	2	1	2	2	2	1	3	2	1	1
ENSG00000115685.15	1	2	1	2	2	2	3	2	3	1	1
ENSG00000204099.12	1	1	1	2	2	1	1	2	2	1	1
ENSG00000154813.10	1	1	1	2	2	2	1	2	2	1	1
ENSG00000170142.12	1	1	1	3	3	1	1	1	2	3	1
ENSG00000170266.16	1	1	1	2	2	1	1	1	1	1	1
ENSG00000047849.22	1	1	1	2	2	1	2	2	2	1	1
ENSG00000173402.12	1	1	1	2	2	1	2	1	1	1	1
ENSG00000114779.20	2	2	2	1	1	1	2	3	2	2	1
ENSG00000243989.9	4	2	4	2	2	2	2	2	2	1	1
ENSG00000162244.12	2	2	2	3	3	2	2	2	3	2	2
ENSG00000075785.14	3	2	2	3	3	5	2	3	2	2	2
ENSG00000172780.17	1	1	1	2	2	1	1	1	1	1	1
ENSG00000081307.15	1	1	1	2	2	1	1	1	1	1	1
ENSG00000152952.12	1	1	1	2	2	1	2	2	2	1	1
ENSG00000161203.14	1	3	2	3	4	3	3	3	3	2	2
ENSG00000072274.13	1	1	1	2	2	2	2	2	1	1	2
ENSG00000109180.15	3	2	2	2	1	1	2	2	2	2	2
ENSG00000138768.15	1	1	1	2	2	1	2	2	2	1	1
ENSG00000152795.18	2	1	3	3	3	3	3	3	3	3	3
ENSG00000138674.17	2	2	2	4	4	4	4	4	3	2	2
ENSG00000109332.20	3	2	2	5	4	4	3	4	2	4	3
ENSG00000109475.17	2	4	3	4	4	4	4	4	3	4	4
ENSG00000205403.15	2	2	2	1	1	1	2	2	1	1	1
ENSG00000109390.13	2	3	3	6	4	3	4	4	5	3	4
ENSG00000083312.19	1	1	1	2	2	2	2	2	1	1	2
ENSG00000131732.12	1	1	1	2	1	2	1	1	1	1	1
ENSG00000153113.24	3	4	2	3	4	4	2	3	1	2	2
ENSG00000164405.11	1	1	2	3	3	3	3	3	3	1	1
ENSG00000113013.16	4	2	5	3	4	6	2	2	2	2	2
ENSG00000131504.18	1	1	1	2	2	1	1	2	2	1	1
ENSG00000113712.19	1	2	2	3	2	3	3	3	2	2	2
ENSG00000082515.18	1	1	1	2	2	2	2	2	1	1	1
ENSG00000169045.17	2	1	1	3	4	2	3	3	3	2	2
ENSG00000127022.16	7	8	7	14	12	12	9	8	13	11	12
ENSG00000050748.18	1	1	1	3	1	2	1	1	1	1	1
ENSG00000196230.14	3	2	2	5	5	3	4	5	4	2	2
ENSG00000204463.14	1	2	3	4	4	3	4	4	4	3	3
ENSG00000204310.13	2	2	1	3	2	3	2	2	2	2	2
ENSG00000146223.16	1	1	2	2	2	2	2	2	1	1	1
ENSG00000096384.20	2	2	2	4	2	3	2	2	2	2	2
ENSG00000168216.13	1	1	1	2	1	2	1	1	1	1	1
ENSG00000112695.13	1	1	2	3	2	2	2	2	3	1	2
ENSG00000118418.14	1	1	2	2	2	2	2	2	2	1	1
ENSG00000112237.13	1	1	1	2	1	2	1	1	1	1	1
ENSG00000111832.13	1	1	1	2	2	2	1	2	1	2	1
ENSG00000093144.19	1	2	1	2	3	3	2	1	2	1	2
ENSG00000120265.19	1	1	1	3	2	2	4	3	3	2	2
ENSG00000146476.11	1	1	1	2	2	1	1	1	1	1	1
ENSG00000146540.15	1	1	1	3	2	2	2	3	2	2	1
ENSG00000122565.19	1	2	1	3	3	2	2	3	2	1	2
ENSG00000122545.21	1	1	1	2	2	2	2	1	2	2	1
ENSG00000106682.16	2	1	3	3	4	3	3	3	3	2	3
ENSG00000263001.8	1	1	3	4	4	4	3	4	1	1	2
ENSG00000241468.8	1	2	1	2	2	3	2	2	3	1	1
ENSG00000188186.11	1	1	1	3	3	2	3	3	2	2	1
ENSG00000161057.13	3	2	3	4	5	5	3	3	4	2	2
ENSG00000106484.16	2	1	2	2	2	3	1	2	1	1	2
ENSG00000164889.15	1	1	1	2	2	2	1	1	2	2	2
ENSG00000079459.13	4	5	2	4	4	5	4	4	5	3	2
ENSG00000104760.17	3	3	2	1	2	1	2	2	3	3	4
ENSG00000120896.14	1	1	1	2	2	1	1	1	1	1	1
ENSG00000104442.10	1	1	1	2	2	1	1	2	1	1	1
ENSG00000070756.17	5	5	7	8	9	11	7	9	6	4	5
ENSG00000104408.11	5	3	3	5	4	6	2	2	2	2	5
ENSG00000164754.16	3	1	1	4	3	3	1	3	4	1	2
ENSG00000179950.14	1	1	1	2	2	2	2	2	1	1	2
ENSG00000165264.11	1	1	1	2	2	1	1	2	1	1	1
ENSG00000165280.18	1	3	3	4	4	4	4	3	3	2	2
ENSG00000122705.17	2	2	3	4	4	3	3	3	3	2	2
ENSG00000119139.21	3	1	1	3	2	4	2	2	2	2	1
ENSG00000119408.17	2	1	2	2	3	4	2	2	2	2	1
ENSG00000119487.17	1	1	1	2	3	2	1	2	2	1	2
ENSG00000136877.15	1	1	1	2	2	1	2	1	1	1	1
ENSG00000160446.19	1	1	1	2	2	1	1	1	2	1	1
ENSG00000119383.21	1	3	3	4	4	4	3	3	3	2	3
ENSG00000148335.15	1	1	1	2	2	2	2	2	2	1	1
ENSG00000165689.17	1	1	1	2	2	1	2	2	1	1	1
ENSG00000067064.13	1	2	1	3	2	2	2	2	2	1	2
ENSG00000067082.15	1	1	1	2	2	1	2	2	1	1	1
ENSG00000150093.20	8	6	3	12	11	10	9	6	4	6	5
ENSG00000138326.21	3	4	2	4	4	4	4	4	4	4	4
ENSG00000165678.22	4	5	7	6	6	7	6	4	5	6	5
ENSG00000166197.17	1	1	1	2	2	1	2	2	1	1	1
ENSG00000148834.13	2	3	2	4	3	3	4	4	4	2	2
ENSG00000107949.17	1	2	2	3	3	3	2	2	3	1	2
ENSG00000023191.17	2	2	2	4	4	2	4	4	2	2	2
ENSG00000183020.15	1	1	1	2	2	2	1	1	2	2	1
ENSG00000167244.22	2	1	2	3	3	2	3	3	3	2	3
ENSG00000110321.19	2	2	1	2	2	3	2	1	1	1	1
ENSG00000129083.13	1	1	1	2	2	1	1	2	1	1	1
ENSG00000134333.14	2	2	2	3	3	2	2	2	2	2	2
ENSG00000085063.17	2	2	2	3	2	3	2	2	1	2	1
ENSG00000180210.15	2	2	2	2	1	1	2	2	2	2	2
ENSG00000134809.9	1	1	1	2	2	1	1	1	1	1	1
ENSG00000149806.11	2	2	2	3	3	2	2	2	2	2	2
ENSG00000173599.15	3	1	3	4	3	2	1	2	1	2	2
ENSG00000214530.10	3	4	4	3	3	3	4	4	3	4	3
ENSG00000118137.10	4	3	4	3	3	2	4	4	3	3	4
ENSG00000167283.9	1	1	1	2	1	2	2	1	1	1	1
ENSG00000109971.14	2	2	2	3	2	3	3	3	2	2	2
ENSG00000060237.19	1	1	1	2	2	1	1	1	1	1	1
ENSG00000111642.16	1	1	2	2	3	3	2	2	3	3	2
ENSG00000111669.15	1	1	2	3	3	2	3	3	3	2	2
ENSG00000151491.14	1	1	1	2	1	2	1	2	1	1	1
ENSG00000197111.16	4	3	4	5	6	5	4	5	3	4	4
ENSG00000092841.19	3	4	2	4	4	4	4	4	4	2	2
ENSG00000135677.11	1	1	1	2	2	1	1	1	1	1	1
ENSG00000166226.13	1	1	1	2	2	2	1	2	1	1	2
ENSG00000187109.15	2	1	1	2	3	2	2	2	3	2	2
ENSG00000177889.10	1	1	1	2	2	1	2	2	2	1	1
ENSG00000184752.14	1	1	2	2	2	2	2	2	2	1	1
ENSG00000198431.17	1	1	1	3	3	1	2	2	2	2	1
ENSG00000123064.13	1	1	1	2	2	1	1	1	1	1	1
ENSG00000089053.13	1	1	1	2	2	3	2	2	2	1	1
ENSG00000182196.14	4	2	3	4	4	3	3	3	3	2	2
ENSG00000132341.12	2	1	1	3	3	2	2	3	3	2	2
ENSG00000122026.11	4	3	3	4	4	4	4	4	4	3	3
ENSG00000132963.8	1	1	1	2	2	2	2	2	1	1	2
ENSG00000118939.18	1	1	1	2	2	1	2	2	1	1	1
ENSG00000065150.21	1	1	1	2	2	1	2	2	2	1	1
ENSG00000092199.19	4	3	4	5	5	4	3	4	4	3	3
ENSG00000100804.19	1	2	1	2	2	3	2	2	2	2	2
ENSG00000092148.14	2	1	2	3	4	3	3	3	3	2	2
ENSG00000126777.18	2	2	1	3	3	3	3	2	2	2	2
ENSG00000100644.17	1	1	1	2	1	2	1	1	1	1	1
ENSG00000100714.17	2	1	3	1	1	1	2	2	2	1	1
ENSG00000119705.10	2	2	2	3	3	2	2	1	2	2	1
ENSG00000197249.14	5	6	7	4	4	4	5	5	5	4	4
ENSG00000188488.14	2	3	3	2	2	1	2	2	2	2	2
ENSG00000140157.16	1	1	1	4	2	2	2	2	2	2	2
ENSG00000140264.21	3	2	2	4	4	3	4	4	3	2	2
ENSG00000156642.17	1	1	1	2	2	1	2	2	2	1	1
ENSG00000138629.16	1	1	1	3	2	3	2	3	2	1	3
ENSG00000140612.14	3	1	2	3	4	3	3	3	3	3	3
ENSG00000166825.15	2	2	2	1	1	1	1	2	1	2	2
ENSG00000185043.13	1	1	1	2	2	2	2	1	2	1	1
ENSG00000161981.11	1	1	1	2	2	1	2	2	1	1	1
ENSG00000103266.11	1	1	2	2	2	2	2	2	2	1	1
ENSG00000065057.9	1	2	3	1	1	1	1	1	2	1	1
ENSG00000008517.19	6	5	5	5	5	8	7	6	7	5	4
ENSG00000122390.19	1	1	2	3	2	2	1	1	2	2	1
ENSG00000103495.15	2	2	1	3	3	2	2	2	2	3	2
ENSG00000149925.22	1	2	2	3	3	4	3	3	2	3	2
ENSG00000140905.11	1	1	1	2	2	1	1	2	1	1	1
ENSG00000167711.14	2	2	2	2	1	1	2	2	3	2	2
ENSG00000108518.8	1	1	1	2	2	1	1	1	1	1	1
ENSG00000219200.12	1	1	1	2	1	2	1	1	1	1	1
ENSG00000170296.10	2	1	1	2	2	2	2	2	1	1	1
ENSG00000183011.14	1	1	1	3	3	1	1	2	2	1	1
ENSG00000170043.12	1	2	1	2	2	2	1	2	1	1	1
ENSG00000133027.18	2	4	2	1	2	1	2	2	2	1	1
ENSG00000141127.15	1	1	1	2	2	1	1	1	1	1	1
ENSG00000124422.12	1	1	1	2	2	1	1	1	1	1	1
ENSG00000108671.11	1	1	1	2	2	1	2	2	2	1	1
ENSG00000006125.18	1	1	1	2	2	1	2	2	1	1	1
ENSG00000125691.14	1	1	1	3	3	1	2	2	2	2	3
ENSG00000186395.9	1	1	1	2	2	2	2	1	2	1	1
ENSG00000173801.17	1	1	1	2	2	1	1	1	1	1	1
ENSG00000121073.15	1	1	1	2	2	1	2	1	2	1	1
ENSG00000136450.13	1	1	1	2	2	1	2	2	2	1	1
ENSG00000087191.13	1	2	1	2	2	3	2	2	2	1	2
ENSG00000108639.8	1	2	1	2	2	2	2	1	1	1	1
ENSG00000185624.16	6	4	5	7	10	7	5	8	8	5	4
ENSG00000141552.18	3	3	3	4	5	7	5	5	5	4	3
ENSG00000169727.13	3	3	2	4	3	4	5	4	4	3	4
ENSG00000265681.8	4	4	5	5	5	5	5	5	5	4	4
ENSG00000122490.19	2	2	1	1	1	1	2	2	1	2	2
ENSG00000011304.22	2	2	3	4	5	4	3	4	3	3	2
ENSG00000175221.16	1	1	1	2	2	1	2	1	1	1	1
ENSG00000115286.21	1	1	2	2	3	2	2	1	2	2	2
ENSG00000115268.10	5	4	5	6	6	5	5	4	5	4	4
ENSG00000129968.17	1	1	1	2	2	2	2	2	2	1	1
ENSG00000125730.18	2	3	3	2	1	2	2	2	3	2	2
ENSG00000099783.12	1	1	2	3	2	2	3	3	2	2	1
ENSG00000105364.14	1	1	2	4	2	3	3	3	3	2	2
ENSG00000130159.15	1	1	1	2	2	1	2	1	2	1	1
ENSG00000198356.12	1	1	1	2	2	1	1	1	1	1	1
ENSG00000132002.9	2	2	4	3	4	5	2	2	3	2	3
ENSG00000072958.9	1	1	1	2	2	2	1	2	2	2	1
ENSG00000105393.16	1	1	1	3	2	2	2	2	2	2	1
ENSG00000221983.8	3	2	2	4	6	3	3	3	3	3	3
ENSG00000257103.9	1	1	1	2	2	1	1	1	1	1	1
ENSG00000126267.11	1	1	1	2	2	1	1	1	1	1	1
ENSG00000126247.11	2	2	3	3	3	4	2	2	2	3	2
ENSG00000130402.13	1	1	1	2	2	2	2	2	1	2	1
ENSG00000104824.18	2	1	1	3	1	2	1	1	1	1	2
ENSG00000105323.18	1	1	1	2	2	2	2	2	1	1	1
ENSG00000011485.15	1	1	1	2	2	1	1	1	1	1	1
ENSG00000104805.16	2	2	2	1	1	1	2	1	1	2	2
ENSG00000204673.11	1	1	1	2	2	1	1	1	1	1	1
ENSG00000105618.14	1	1	1	2	2	2	1	2	1	2	2
ENSG00000125868.16	2	1	1	2	2	2	2	2	2	1	1
ENSG00000125991.21	1	1	1	2	2	1	2	1	2	1	1
ENSG00000171222.11	1	1	2	2	3	3	3	3	3	2	2
ENSG00000080189.15	1	1	1	3	2	1	3	2	2	2	2
ENSG00000130706.13	1	1	1	3	2	2	3	2	2	2	1
ENSG00000275895.7	1	2	1	2	2	2	2	2	2	1	1
ENSG00000154723.13	3	3	3	4	3	4	3	3	2	3	3
ENSG00000131100.13	1	1	1	2	2	2	1	2	2	1	2
ENSG00000100075.10	2	1	1	2	2	2	1	2	2	1	1
ENSG00000159873.10	1	1	1	2	2	1	1	1	1	1	1
ENSG00000100129.18	3	1	2	3	2	3	3	3	2	2	2
ENSG00000128272.18	1	2	2	3	3	2	3	3	3	2	2
ENSG00000100401.20	1	1	1	2	2	1	1	2	1	1	1
ENSG00000196419.13	1	1	2	4	3	2	3	3	3	2	2
ENSG00000100138.15	2	1	1	2	3	2	3	3	2	2	2
ENSG00000100243.22	2	4	3	5	5	4	3	5	3	3	3
ENSG00000100239.16	1	1	1	2	2	1	1	1	1	1	1
ENSG00000131828.14	1	2	2	2	3	3	3	2	2	1	1
ENSG00000177189.14	1	1	1	3	2	2	2	2	1	1	1
ENSG00000102024.19	1	1	1	2	2	1	1	1	1	1	1
ENSG00000076770.15	2	1	2	3	3	2	3	2	2	1	2

## Sheet: PC2
Table S-6. Box plot outliers for PC2.
ENSG	Liver_tissue_3	Liver_tissue_2	Liver_tissue_1	Huh7_3	Huh7_2	Huh7_1	HepG2_5	HepG2_4	HepG2_3	HepG2_2	HepG2_1
ENSG00000175756.14	2	2	2	3	3	4	3	3	3	3	3
ENSG00000187017.18	2	3	2	1	1	1	3	2	2	2	2
ENSG00000244038.11	1	1	1	2	2	1	2	2	2	2	2
ENSG00000125944.21	1	1	1	2	2	2	3	3	3	2	2
ENSG00000084623.12	1	3	2	4	4	4	4	4	4	3	3
ENSG00000131236.18	1	1	1	2	3	2	2	3	2	2	2
ENSG00000117450.15	2	2	4	5	4	5	3	3	3	3	3
ENSG00000122406.14	1	1	1	2	2	1	2	2	2	2	2
ENSG00000009307.17	3	2	2	12	9	9	7	5	5	3	5
ENSG00000143420.19	2	1	1	3	3	3	2	2	2	2	3
ENSG00000143418.20	1	1	1	2	2	1	2	2	2	2	2
ENSG00000197747.9	1	1	1	2	2	2	1	1	1	1	1
ENSG00000143570.19	1	1	2	4	3	4	3	3	3	2	3
ENSG00000173207.13	1	1	1	2	2	2	2	2	2	2	2
ENSG00000116521.11	1	1	1	2	2	1	2	2	2	2	2
ENSG00000132676.16	1	2	1	4	3	3	3	3	2	2	2
ENSG00000198715.13	1	1	1	2	2	2	1	1	1	1	1
ENSG00000171863.15	3	2	3	4	4	3	4	4	4	4	4
ENSG00000119801.13	1	1	1	2	2	2	1	1	1	1	2
ENSG00000114956.20	1	1	1	2	2	2	2	2	2	2	2
ENSG00000168894.10	1	1	1	2	2	2	2	2	2	2	2
ENSG00000071082.11	2	2	2	4	3	3	4	4	4	4	4
ENSG00000115109.14	1	1	1	2	2	2	1	1	1	2	1
ENSG00000114942.14	2	2	2	3	3	3	3	2	2	2	2
ENSG00000115053.17	1	1	2	5	4	4	4	5	4	4	6
ENSG00000135930.15	1	1	2	3	3	3	2	3	3	3	2
ENSG00000168385.18	1	1	1	3	4	3	4	3	3	2	4
ENSG00000115694.15	1	1	1	3	2	2	3	4	3	4	3
ENSG00000132155.14	1	2	1	2	3	2	1	1	1	1	1
ENSG00000144713.13	2	2	2	4	4	3	4	4	3	3	4
ENSG00000174748.22	3	3	3	5	4	4	4	4	5	4	4
ENSG00000008324.12	1	1	1	2	2	2	1	1	1	1	1
ENSG00000164054.17	1	2	1	4	3	3	1	1	1	2	1
ENSG00000114354.15	2	3	2	9	7	14	4	2	2	2	3
ENSG00000144848.11	1	1	1	2	2	2	1	1	2	1	1
ENSG00000017260.20	1	1	1	3	2	2	1	1	1	1	1
ENSG00000186432.10	1	1	1	2	2	2	2	2	2	2	1
ENSG00000114867.22	2	3	3	5	4	5	4	5	4	4	4
ENSG00000068078.20	1	1	1	2	2	2	2	2	1	2	2
ENSG00000153130.18	1	1	1	3	3	2	2	2	2	1	2
ENSG00000145741.17	1	1	1	2	2	2	2	2	2	2	1
ENSG00000113558.19	1	1	1	2	2	2	2	2	2	2	2
ENSG00000119048.9	1	1	1	2	2	1	2	2	2	2	2
ENSG00000120705.13	1	1	1	2	2	2	2	2	2	2	1
ENSG00000145907.16	1	1	1	4	4	3	3	3	3	3	3
ENSG00000113312.12	1	1	1	2	2	2	1	1	1	1	1
ENSG00000181163.14	3	3	3	6	6	5	5	4	4	4	3
ENSG00000037241.7	1	1	1	2	2	2	2	2	2	2	2
ENSG00000197451.12	1	1	1	3	3	2	3	2	2	2	3
ENSG00000124783.14	1	1	1	2	2	1	2	2	2	2	2
ENSG00000166278.16	5	3	5	1	1	2	2	1	3	2	3
ENSG00000112473.18	1	1	1	2	2	1	2	2	2	2	2
ENSG00000204220.12	1	1	1	2	2	2	2	2	2	2	2
ENSG00000124614.16	3	2	3	4	4	4	4	5	5	5	5
ENSG00000124702.19	1	1	1	2	2	1	2	2	2	2	2
ENSG00000009844.16	1	1	1	2	2	1	2	2	2	2	2
ENSG00000092820.19	1	1	1	2	2	2	2	2	2	1	2
ENSG00000120438.12	1	1	1	2	2	2	2	2	2	2	2
ENSG00000071994.11	1	1	1	2	2	2	2	2	2	3	2
ENSG00000075624.17	5	3	5	4	5	5	3	2	3	2	2
ENSG00000136247.15	1	1	1	2	2	2	2	2	2	2	2
ENSG00000132437.18	2	2	3	3	2	2	1	1	1	1	1
ENSG00000132432.14	1	1	1	3	3	3	3	2	2	3	2
ENSG00000106211.10	2	2	3	2	3	4	1	1	1	1	1
ENSG00000172354.10	2	1	2	3	3	3	2	1	1	1	1
ENSG00000128595.17	1	1	1	2	2	1	2	2	2	2	2
ENSG00000090263.16	1	1	1	3	3	3	1	1	2	1	1
ENSG00000159840.16	1	1	2	2	2	2	1	1	1	1	1
ENSG00000164733.22	19	13	17	5	10	9	11	12	12	16	13
ENSG00000154582.18	1	1	1	4	4	4	4	3	4	3	2
ENSG00000164919.11	1	1	1	2	2	2	1	2	2	2	2
ENSG00000155096.15	2	1	3	4	4	4	2	2	2	2	2
ENSG00000086065.14	1	1	1	2	2	1	2	2	2	2	2
ENSG00000165283.16	1	1	1	3	2	2	3	3	2	2	2
ENSG00000119318.13	2	1	2	2	2	2	1	1	1	1	1
ENSG00000197694.18	1	1	1	3	3	2	2	2	2	1	1
ENSG00000136827.12	1	1	1	2	2	2	1	1	1	2	1
ENSG00000148248.14	1	1	1	2	2	2	2	2	2	2	2
ENSG00000165688.12	1	1	1	2	2	1	2	2	2	2	2
ENSG00000165609.13	1	1	1	2	2	2	2	2	2	2	1
ENSG00000123240.17	1	1	1	2	2	3	1	1	1	1	1
ENSG00000095787.24	2	1	1	4	5	4	2	2	1	2	2
ENSG00000108010.12	1	1	1	2	2	2	2	2	2	1	2
ENSG00000142089.17	3	3	3	1	1	2	2	2	2	1	1
ENSG00000177697.19	1	1	1	3	2	3	3	2	2	2	2
ENSG00000166441.13	2	2	2	3	3	3	3	3	3	2	3
ENSG00000205213.14	1	1	1	2	2	2	1	2	1	1	1
ENSG00000110536.14	1	1	1	2	2	2	2	2	2	2	2
ENSG00000167986.15	3	3	1	7	7	8	2	3	3	2	2
ENSG00000134825.16	1	1	1	2	2	2	1	1	1	1	1
ENSG00000167996.16	1	1	1	2	2	2	1	1	1	1	1
ENSG00000133318.14	1	1	1	3	3	2	2	2	2	1	1
ENSG00000175334.8	1	1	1	2	2	2	2	2	2	2	3
ENSG00000174851.16	1	1	1	2	2	2	1	1	1	1	1
ENSG00000174547.13	1	1	1	3	3	3	3	3	2	2	1
ENSG00000172531.16	1	2	1	3	3	3	1	1	1	1	1
ENSG00000110075.15	1	2	1	2	2	2	1	1	1	1	1
ENSG00000172893.18	3	3	3	5	5	5	4	3	3	2	2
ENSG00000175582.20	1	1	1	2	2	2	2	2	2	2	1
ENSG00000110245.12	3	3	3	1	1	1	1	2	1	1	1
ENSG00000111639.8	1	1	1	2	3	2	2	2	2	2	2
ENSG00000215021.10	1	2	1	2	2	2	1	1	1	1	1
ENSG00000111057.11	2	1	2	2	2	2	1	1	1	1	1
ENSG00000135486.19	3	3	3	5	6	6	5	5	5	5	4
ENSG00000135404.12	4	3	3	4	5	5	2	3	1	1	1
ENSG00000196531.14	5	7	7	8	7	8	5	5	5	6	5
ENSG00000166598.16	2	3	3	4	4	3	2	2	2	1	1
ENSG00000111231.9	1	1	1	2	2	2	2	1	1	1	1
ENSG00000102471.15	1	1	1	2	2	2	1	1	1	1	1
ENSG00000102572.15	1	1	1	2	2	1	2	2	2	2	2
ENSG00000172590.18	2	1	2	4	4	4	3	4	3	4	4
ENSG00000129515.20	1	1	1	2	2	1	2	2	2	2	2
ENSG00000151327.13	1	1	1	2	2	2	2	2	2	2	2
ENSG00000100902.11	1	1	1	2	2	2	2	2	2	2	2
ENSG00000150527.18	2	3	3	2	1	1	3	3	3	3	3
ENSG00000114062.22	1	1	1	2	3	3	2	1	1	1	1
ENSG00000140391.15	1	1	1	3	2	2	2	2	2	2	2
ENSG00000041357.16	1	1	1	2	2	2	1	1	1	1	1
ENSG00000130731.16	2	2	1	2	2	2	1	1	1	1	1
ENSG00000103121.9	1	1	1	3	3	3	3	3	3	2	2
ENSG00000051523.12	2	1	1	4	3	4	3	3	4	3	4
ENSG00000142507.10	1	1	1	2	2	2	2	2	2	2	2
ENSG00000108561.8	1	1	1	2	2	2	2	1	1	1	1
ENSG00000161970.15	2	2	2	3	3	3	3	3	3	3	3
ENSG00000198242.14	3	1	2	6	6	4	4	4	3	4	5
ENSG00000108788.12	1	1	1	2	2	2	2	2	2	2	2
ENSG00000013306.16	1	1	1	2	2	2	2	2	2	2	2
ENSG00000136448.13	1	1	1	2	2	2	2	2	2	2	1
ENSG00000167085.14	2	2	2	4	5	4	4	4	4	3	4
ENSG00000239672.8	1	1	1	3	3	3	3	3	3	2	3
ENSG00000108654.16	2	2	3	6	6	6	5	5	5	4	5
ENSG00000172809.13	2	2	3	4	4	4	4	4	4	4	4
ENSG00000125445.11	1	1	1	2	2	1	2	2	2	2	2
ENSG00000169689.15	1	1	1	2	2	2	2	2	2	2	2
ENSG00000101608.13	1	1	1	2	3	3	2	2	1	1	2
ENSG00000118680.14	2	1	1	3	2	2	1	1	1	1	1
ENSG00000172270.22	4	3	4	7	8	6	4	5	4	4	4
ENSG00000228300.14	1	1	1	2	2	2	1	1	1	1	1
ENSG00000130332.15	1	1	1	3	3	2	2	2	1	2	1
ENSG00000079999.14	1	1	1	2	1	2	2	2	2	2	2
ENSG00000129351.17	1	1	1	2	2	2	2	3	2	2	2
ENSG00000130733.11	1	1	1	2	2	2	1	1	1	1	1
ENSG00000105220.17	2	2	1	2	2	2	1	1	1	1	1
ENSG00000105707.15	3	2	3	1	1	1	3	3	3	2	2
ENSG00000126254.12	1	1	1	2	2	2	2	2	1	2	2
ENSG00000205155.8	1	1	1	2	2	2	1	1	1	1	1
ENSG00000099341.12	1	1	1	2	2	2	2	2	2	1	2
ENSG00000178982.10	1	1	1	3	4	3	2	2	2	2	2
ENSG00000269858.6	1	1	1	2	2	2	1	1	1	1	1
ENSG00000130208.10	6	5	5	3	3	3	3	3	2	2	3
ENSG00000125743.11	2	1	1	3	3	3	3	3	2	2	2
ENSG00000130726.12	1	1	1	2	2	1	2	2	2	2	2
ENSG00000125826.21	1	1	1	2	2	2	2	2	1	2	2
ENSG00000088832.18	1	1	1	3	3	3	3	3	2	2	3
ENSG00000088766.12	1	1	1	2	2	2	2	2	2	2	2
ENSG00000125870.11	1	1	1	2	2	2	2	2	2	2	2
ENSG00000125844.17	1	1	1	2	2	2	2	2	2	2	2
ENSG00000089006.17	2	1	1	3	3	3	3	3	3	3	3
ENSG00000125968.9	1	1	1	2	2	2	2	2	2	1	2
ENSG00000171552.14	1	1	1	7	6	5	4	3	4	4	3
ENSG00000242372.9	1	2	1	3	3	3	2	3	3	2	2
ENSG00000125995.16	2	2	2	3	3	3	3	3	3	3	3
ENSG00000087460.29	17	14	13	26	26	26	10	12	11	9	8
ENSG00000154639.19	1	1	1	2	2	2	1	1	1	1	1
ENSG00000142192.21	1	1	1	2	2	2	2	2	2	2	1
ENSG00000184900.16	1	1	1	2	2	2	2	2	2	2	1
ENSG00000093010.15	4	5	5	3	2	3	2	3	2	2	2
ENSG00000128245.15	1	1	1	2	2	2	2	1	1	1	1
ENSG00000102103.18	1	1	1	3	2	3	2	2	2	2	2
ENSG00000126768.13	1	2	2	3	4	3	2	2	2	2	2
ENSG00000147140.17	1	4	2	7	7	8	6	5	7	5	5
ENSG00000166681.14	1	2	1	2	2	2	1	1	1	1	1
ENSG00000156709.15	2	2	2	3	2	2	1	1	1	1	1
ENSG00000185825.17	2	2	2	4	3	4	3	4	4	3	4
ENSG00000078808.19	1	2	1	2	1	2	2	2	1	1	1
ENSG00000055070.17	1	1	1	2	2	1	2	1	2	2	2
ENSG00000077549.19	1	1	1	1	2	1	2	3	1	1	1
ENSG00000070831.18	3	4	2	5	6	4	5	5	5	3	2
ENSG00000198830.11	2	1	2	2	2	2	2	2	2	2	1
ENSG00000197982.14	2	1	2	2	3	2	2	3	3	2	2
ENSG00000168653.11	2	1	1	2	2	2	2	2	2	2	2
ENSG00000090621.15	2	1	2	3	3	5	3	3	2	1	1
ENSG00000065978.19	2	1	1	2	2	2	2	2	2	2	2
ENSG00000142937.12	1	1	2	2	2	2	2	2	2	2	2
ENSG00000126088.14	2	1	1	2	3	1	3	3	3	2	3
ENSG00000123472.13	1	1	1	2	2	1	2	1	2	1	2
ENSG00000116171.19	2	1	2	2	2	2	1	1	1	1	2
ENSG00000162434.13	1	1	1	1	3	2	1	1	1	1	1
ENSG00000142864.15	2	1	1	2	3	1	2	2	3	2	2
ENSG00000132485.14	1	1	1	2	1	1	1	2	1	1	1
ENSG00000116791.14	1	1	2	2	2	2	2	2	2	2	2
ENSG00000117519.16	2	1	1	2	2	2	2	2	2	2	1
ENSG00000168710.18	1	1	1	2	1	1	1	1	2	1	1
ENSG00000155366.17	1	2	2	3	2	2	2	2	2	2	2
ENSG00000163399.16	1	1	2	2	2	2	2	2	1	2	2
ENSG00000266472.6	2	1	1	2	2	2	2	2	2	2	2
ENSG00000159352.16	1	1	1	2	2	1	1	2	2	1	1
ENSG00000197956.10	1	1	2	2	2	2	2	2	2	2	2
ENSG00000143621.17	2	1	1	2	2	2	2	2	2	2	2
ENSG00000143549.21	2	1	2	3	3	3	3	2	3	2	2
ENSG00000160691.19	1	1	1	2	2	1	2	3	2	2	2
ENSG00000169241.19	1	1	1	1	2	2	1	1	1	1	1
ENSG00000160752.15	2	3	2	3	3	4	3	3	4	3	3
ENSG00000143314.12	1	1	2	2	2	2	2	2	2	1	2
ENSG00000143321.19	1	1	2	2	2	2	1	2	1	1	2
ENSG00000158864.13	2	4	3	5	5	4	4	5	4	2	2
ENSG00000143153.14	3	1	2	3	3	4	1	2	2	1	3
ENSG00000116857.17	1	2	1	2	4	3	2	2	2	1	1
ENSG00000176393.11	1	1	2	2	2	1	2	2	1	1	1
ENSG00000117335.21	2	5	3	4	6	5	3	5	4	3	4
ENSG00000143815.15	1	1	1	2	1	1	1	2	1	1	1
ENSG00000116977.19	1	1	1	2	1	1	2	2	1	1	1
ENSG00000153187.20	1	1	3	4	3	4	2	2	2	2	1
ENSG00000228474.6	2	1	2	3	3	2	3	3	3	2	2
ENSG00000143933.20	1	2	2	2	2	2	1	2	2	2	1
ENSG00000115306.16	1	1	1	3	3	2	3	2	1	3	2
ENSG00000115484.15	1	1	2	2	2	2	2	2	2	2	2
ENSG00000138069.18	1	1	1	2	2	1	2	2	3	1	2
ENSG00000197223.12	1	1	1	3	1	1	2	2	1	2	3
ENSG00000196975.16	1	1	1	2	2	1	2	2	2	2	1
ENSG00000143977.14	1	1	1	1	2	1	2	2	1	1	1
ENSG00000035141.8	1	1	1	2	1	2	2	1	2	1	1
ENSG00000135624.17	1	1	2	2	2	2	2	2	2	2	2
ENSG00000132305.22	1	1	1	1	2	2	2	2	2	1	2
ENSG00000186522.15	1	1	1	2	2	1	2	2	2	1	1
ENSG00000155368.18	2	3	2	3	3	3	3	3	3	2	2
ENSG00000152082.15	2	2	2	3	3	2	2	3	3	2	2
ENSG00000168288.13	2	2	2	2	3	2	2	2	1	1	1
ENSG00000136560.14	1	1	1	2	2	1	2	2	2	2	1
ENSG00000138385.16	2	1	1	2	2	1	1	2	1	1	2
ENSG00000170035.16	1	1	1	2	3	2	2	1	2	2	1
ENSG00000061676.15	1	1	1	2	2	2	2	2	1	1	1
ENSG00000144381.18	6	8	6	9	9	9	9	9	9	7	7
ENSG00000162972.11	1	1	1	1	2	1	1	2	1	1	1
ENSG00000196141.14	2	2	3	3	3	4	2	2	2	3	2
ENSG00000115414.21	7	7	9	7	8	7	7	6	5	5	5
ENSG00000079246.16	2	2	1	2	2	2	2	2	2	1	1
ENSG00000163466.16	1	1	1	2	2	1	2	2	1	1	2
ENSG00000036257.14	1	1	1	2	2	1	2	1	1	1	1
ENSG00000168958.20	1	1	1	4	2	2	4	2	3	2	3
ENSG00000153827.14	1	1	1	2	1	2	1	3	1	1	1
ENSG00000135916.16	1	1	1	2	2	1	2	2	2	1	2
ENSG00000130414.13	1	2	1	2	2	2	1	3	2	1	1
ENSG00000115685.15	1	2	1	2	2	2	3	2	3	1	1
ENSG00000204099.12	1	1	1	2	2	1	1	2	2	1	1
ENSG00000163719.20	1	1	1	1	2	2	1	1	2	1	2
ENSG00000125037.13	1	1	1	2	1	1	1	1	1	1	1
ENSG00000163528.13	1	1	1	2	1	2	2	1	2	1	1
ENSG00000154813.10	1	1	1	2	2	2	1	2	2	1	1
ENSG00000170142.12	1	1	1	3	3	1	1	1	2	3	1
ENSG00000170266.16	1	1	1	2	2	1	1	1	1	1	1
ENSG00000144674.17	1	1	1	1	2	1	1	2	1	1	1
ENSG00000188846.14	2	1	2	3	2	2	2	2	2	2	3
ENSG00000168036.18	2	1	1	2	2	2	2	2	2	2	2
ENSG00000047849.22	1	1	1	2	2	1	2	2	2	1	1
ENSG00000067560.14	5	3	4	5	4	4	3	3	4	3	3
ENSG00000173402.12	1	1	1	2	2	1	2	1	1	1	1
ENSG00000162244.12	2	2	2	3	3	2	2	2	3	2	2
ENSG00000163636.11	1	1	1	1	2	2	1	2	2	1	1
ENSG00000138495.7	1	1	1	1	2	2	1	1	1	1	1
ENSG00000058262.10	1	1	1	2	1	1	2	2	2	1	1
ENSG00000163902.12	1	1	1	2	1	1	1	1	1	1	1
ENSG00000075785.14	3	2	2	3	3	5	2	3	2	2	2
ENSG00000172780.17	1	1	1	2	2	1	1	1	1	1	1
ENSG00000081307.15	1	1	1	2	2	1	1	1	1	1	1
ENSG00000175110.14	1	1	1	2	2	1	1	2	3	2	1
ENSG00000114125.14	1	1	2	2	2	2	2	2	2	2	2
ENSG00000152952.12	1	1	1	2	2	1	2	2	2	1	1
ENSG00000161203.14	1	3	2	3	4	3	3	3	3	2	2
ENSG00000175166.17	2	1	1	2	2	1	1	1	1	1	1
ENSG00000072274.13	1	1	1	2	2	2	2	2	1	1	2
ENSG00000087274.19	1	1	2	3	2	1	3	3	2	2	2
ENSG00000179010.16	2	1	1	2	2	2	1	2	1	2	2
ENSG00000071127.17	1	1	2	2	2	2	2	2	2	2	1
ENSG00000109133.13	1	1	1	1	2	2	1	1	1	1	2
ENSG00000138768.15	1	1	1	2	2	1	2	2	2	1	1
ENSG00000152795.18	2	1	3	3	3	3	3	3	3	3	3
ENSG00000138674.17	2	2	2	4	4	4	4	4	3	2	2
ENSG00000109332.20	3	2	2	5	4	4	3	4	2	4	3
ENSG00000109475.17	2	4	3	4	4	4	4	4	3	4	4
ENSG00000109390.13	2	3	3	6	4	3	4	4	5	3	4
ENSG00000052802.13	1	1	1	2	1	1	1	1	1	1	1
ENSG00000073578.18	1	2	2	2	2	2	2	2	2	1	2
ENSG00000171421.13	1	2	1	2	2	2	2	2	2	2	2
ENSG00000150753.12	1	1	1	3	1	1	2	2	2	1	2
ENSG00000112972.15	2	2	1	2	2	2	2	2	2	2	1
ENSG00000134363.12	1	1	2	2	2	2	2	2	2	2	1
ENSG00000083312.19	1	1	1	2	2	2	2	2	1	1	2
ENSG00000131732.12	1	1	1	2	1	2	1	1	1	1	1
ENSG00000153113.24	3	4	2	3	4	4	2	3	1	2	2
ENSG00000164405.11	1	1	2	3	3	3	3	3	3	1	1
ENSG00000113013.16	4	2	5	3	4	6	2	2	2	2	2
ENSG00000131504.18	1	1	1	2	2	1	1	2	2	1	1
ENSG00000113712.19	1	2	2	3	2	3	3	3	2	2	2
ENSG00000164587.13	2	2	2	3	3	2	3	3	3	2	3
ENSG00000132912.13	1	1	1	2	1	1	1	1	1	1	1
ENSG00000177556.12	1	1	2	2	2	1	2	2	1	1	1
ENSG00000082515.18	1	1	1	2	2	2	2	2	1	1	1
ENSG00000072803.18	1	1	1	2	1	1	2	2	1	1	1
ENSG00000113732.9	1	1	1	2	2	1	2	2	1	1	2
ENSG00000175416.16	1	1	2	1	2	2	1	2	1	1	1
ENSG00000145916.19	1	1	1	1	2	2	1	1	1	1	1
ENSG00000169045.17	2	1	1	3	4	2	3	3	3	2	2
ENSG00000127022.16	7	8	7	14	12	12	9	8	13	11	12
ENSG00000161013.17	1	1	2	2	2	2	1	1	1	1	2
ENSG00000161011.20	1	2	1	2	2	1	2	2	1	1	2
ENSG00000197226.13	1	1	1	2	1	1	2	2	1	1	1
ENSG00000050748.18	1	1	1	3	1	2	1	1	1	1	1
ENSG00000196230.14	3	2	2	5	5	3	4	5	4	2	2
ENSG00000204469.13	1	1	1	2	1	1	2	1	2	1	1
ENSG00000204463.14	1	2	3	4	4	3	4	4	4	3	3
ENSG00000213719.8	1	1	2	2	2	2	2	2	2	1	3
ENSG00000204310.13	2	2	1	3	2	3	2	2	2	2	2
ENSG00000231500.7	2	1	1	2	2	2	2	2	2	2	2
ENSG00000124562.10	1	1	1	2	2	1	2	2	1	1	2
ENSG00000146223.16	1	1	2	2	2	2	2	2	1	1	1
ENSG00000096384.20	2	2	2	4	2	3	2	2	2	2	2
ENSG00000168216.13	1	1	1	2	1	2	1	1	1	1	1
ENSG00000156508.19	12	12	12	12	13	12	13	13	13	11	12
ENSG00000112695.13	1	1	2	3	2	2	2	2	3	1	2
ENSG00000118418.14	1	1	2	2	2	2	2	2	2	1	1
ENSG00000005700.15	1	1	1	2	1	1	1	1	1	1	1
ENSG00000112237.13	1	1	1	2	1	2	1	1	1	1	1
ENSG00000111832.13	1	1	1	2	2	2	1	2	1	2	1
ENSG00000172594.13	1	1	1	1	2	2	2	1	1	2	1
ENSG00000093144.19	1	2	1	2	3	3	2	1	2	1	2
ENSG00000112414.15	2	1	1	1	2	2	1	2	1	1	1
ENSG00000146416.19	3	2	2	3	3	3	3	3	3	2	3
ENSG00000055208.19	1	1	2	2	2	1	1	1	1	1	1
ENSG00000120265.19	1	1	1	3	2	2	4	3	3	2	2
ENSG00000146476.11	1	1	1	2	2	1	1	1	1	1	1
ENSG00000146540.15	1	1	1	3	2	2	2	3	2	2	1
ENSG00000164850.16	1	1	1	2	1	1	1	1	1	1	1
ENSG00000178381.12	1	1	1	2	2	1	1	1	2	1	2
ENSG00000106399.11	1	1	1	2	1	1	1	1	1	1	1
ENSG00000106460.19	2	1	1	2	1	2	1	1	1	1	1
ENSG00000122565.19	1	2	1	3	3	2	2	3	2	1	2
ENSG00000106052.14	1	2	1	2	2	1	2	2	1	1	2
ENSG00000122545.21	1	1	1	2	2	2	2	1	2	2	1
ENSG00000062582.14	1	1	2	2	2	2	2	2	2	2	1
ENSG00000105968.19	2	2	2	3	2	2	2	1	2	1	1
ENSG00000136205.17	1	1	1	2	1	1	1	1	1	1	1
ENSG00000146731.11	1	1	2	2	2	2	2	2	2	1	2
ENSG00000106682.16	2	1	3	3	4	3	3	3	3	2	3
ENSG00000263001.8	1	1	3	4	4	4	3	4	1	1	2
ENSG00000146701.12	1	1	2	2	2	2	2	2	2	2	2
ENSG00000241468.8	1	2	1	2	2	3	2	2	3	1	1
ENSG00000188186.11	1	1	1	3	3	2	3	3	2	2	1
ENSG00000161057.13	3	2	3	4	5	5	3	3	4	2	2
ENSG00000128609.16	3	2	3	2	2	4	1	2	1	1	1
ENSG00000128524.5	1	1	1	2	1	1	1	1	1	1	1
ENSG00000106484.16	2	1	2	2	2	3	1	2	1	1	2
ENSG00000164889.15	1	1	1	2	2	2	1	1	2	2	2
ENSG00000164896.21	1	1	1	2	2	1	2	1	1	2	1
ENSG00000079459.13	4	5	2	4	4	5	4	4	5	3	2
ENSG00000104760.17	3	3	2	1	2	1	2	2	3	3	4
ENSG00000120896.14	1	1	1	2	2	1	1	1	1	1	1
ENSG00000120992.18	1	1	1	2	2	1	2	2	1	1	2
ENSG00000137575.12	1	1	2	2	1	2	1	2	1	1	1
ENSG00000198363.18	2	1	2	2	3	2	3	3	3	2	2
ENSG00000104442.10	1	1	1	2	2	1	1	2	1	1	1
ENSG00000066855.16	1	1	1	2	2	1	1	2	1	1	2
ENSG00000067167.8	1	2	1	2	2	2	1	1	1	2	2
ENSG00000076554.16	1	1	2	2	2	2	2	2	1	2	2
ENSG00000176731.12	1	2	1	2	2	2	2	2	2	2	2
ENSG00000156482.11	1	2	1	2	2	2	2	2	2	2	2
ENSG00000070756.17	5	5	7	8	9	11	7	9	6	4	5
ENSG00000164924.18	2	1	2	2	3	2	3	3	3	2	3
ENSG00000120963.12	1	2	1	2	2	2	1	2	2	2	2
ENSG00000104408.11	5	3	3	5	4	6	2	2	2	2	5
ENSG00000164754.16	3	1	1	4	3	3	1	3	4	1	2
ENSG00000104529.19	5	6	5	6	6	6	5	6	5	6	6
ENSG00000179950.14	1	1	1	2	2	2	2	2	1	1	2
ENSG00000179632.10	1	1	1	2	2	1	1	1	1	1	2
ENSG00000160948.14	2	1	2	2	2	2	1	1	2	1	1
ENSG00000165264.11	1	1	1	2	2	1	1	2	1	1	1
ENSG00000165280.18	1	3	3	4	4	4	4	3	3	2	2
ENSG00000122705.17	2	2	3	4	4	3	3	3	3	2	2
ENSG00000175768.13	1	2	1	2	2	2	2	2	2	2	2
ENSG00000119139.21	3	1	1	3	2	4	2	2	2	2	1
ENSG00000148090.12	1	1	1	2	1	1	1	1	1	1	1
ENSG00000119471.15	1	2	2	2	2	2	1	1	2	1	1
ENSG00000119408.17	2	1	2	2	3	4	2	2	2	2	1
ENSG00000119487.17	1	1	1	2	3	2	1	2	2	1	2
ENSG00000136856.18	1	1	1	2	1	1	1	1	1	1	1
ENSG00000136877.15	1	1	1	2	2	1	2	1	1	1	1
ENSG00000119335.18	2	1	1	2	2	2	3	2	3	1	2
ENSG00000160446.19	1	1	1	2	2	1	1	1	2	1	1
ENSG00000119383.21	1	3	3	4	4	4	3	3	3	2	3
ENSG00000148335.15	1	1	1	2	2	2	2	2	2	1	1
ENSG00000165689.17	1	1	1	2	2	1	2	2	1	1	1
ENSG00000067064.13	1	2	1	3	2	2	2	2	2	1	2
ENSG00000067082.15	1	1	1	2	2	1	2	2	1	1	1
ENSG00000148484.18	1	1	1	2	2	1	2	2	1	1	2
ENSG00000136758.20	1	1	1	2	2	1	1	2	2	2	1
ENSG00000150093.20	8	6	3	12	11	10	9	6	4	6	5
ENSG00000148584.15	2	2	2	2	3	1	2	2	2	1	1
ENSG00000138279.16	1	1	1	1	2	2	1	2	2	2	1
ENSG00000172586.8	1	1	1	2	2	1	2	2	1	2	2
ENSG00000138326.21	3	4	2	4	4	4	4	4	4	4	4
ENSG00000122359.18	1	1	1	2	2	1	2	2	1	2	1
ENSG00000165678.22	4	5	7	6	6	7	6	4	5	6	5
ENSG00000059573.9	1	1	1	1	2	2	1	2	2	2	1
ENSG00000166136.16	1	1	1	2	1	1	1	1	1	1	1
ENSG00000166197.17	1	1	1	2	2	1	2	2	1	1	1
ENSG00000148834.13	2	3	2	4	3	3	4	4	4	2	2
ENSG00000151923.18	1	1	1	1	2	2	1	1	1	1	1
ENSG00000197771.13	1	1	1	2	1	1	1	1	1	1	1
ENSG00000107949.17	1	2	2	3	3	3	2	2	3	1	2
ENSG00000177951.18	1	1	1	1	2	1	1	2	1	1	1
ENSG00000023191.17	2	2	2	4	4	2	4	4	2	2	2
ENSG00000183020.15	1	1	1	2	2	2	1	1	2	2	1
ENSG00000117984.15	3	2	2	2	2	4	1	1	2	1	1
ENSG00000167244.22	2	1	2	3	3	2	3	3	3	2	3
ENSG00000205531.13	1	1	1	2	2	1	2	2	2	1	2
ENSG00000132254.13	1	1	1	1	2	2	2	1	1	1	1
ENSG00000166333.14	2	1	1	2	2	2	2	2	3	1	2
ENSG00000166340.18	2	3	1	2	3	1	2	2	2	1	1
ENSG00000110321.19	2	2	1	2	2	3	2	1	1	1	1
ENSG00000129083.13	1	1	1	2	2	1	1	2	1	1	1
ENSG00000134333.14	2	2	2	3	3	2	2	2	2	2	2
ENSG00000085063.17	2	2	2	3	2	3	2	2	1	2	1
ENSG00000134809.9	1	1	1	2	2	1	1	1	1	1	1
ENSG00000213593.10	1	1	1	2	1	1	2	1	2	1	1
ENSG00000204922.5	1	1	1	2	1	1	2	1	1	1	1
ENSG00000162191.14	1	1	1	1	2	2	1	1	1	1	1
ENSG00000168066.21	1	1	2	2	2	3	3	3	2	3	2
ENSG00000149806.11	2	2	2	3	3	2	2	2	2	2	2
ENSG00000172500.13	1	1	1	2	1	2	2	2	2	1	2
ENSG00000087365.16	1	1	1	2	2	1	2	2	2	1	2
ENSG00000173599.15	3	1	3	4	3	2	1	2	1	2	2
ENSG00000175482.9	3	1	2	3	2	2	1	1	1	2	1
ENSG00000110717.13	1	1	1	2	1	1	1	1	1	1	1
ENSG00000181924.7	1	1	1	2	2	1	1	2	2	1	2
ENSG00000137710.17	1	1	1	2	1	1	1	1	2	1	1
ENSG00000167283.9	1	1	1	2	1	2	2	1	1	1	1
ENSG00000095139.15	1	1	1	2	1	1	1	2	2	1	1
ENSG00000109971.14	2	2	2	3	2	3	3	3	2	2	2
ENSG00000134910.14	1	1	1	2	2	1	2	2	1	1	2
ENSG00000060237.19	1	1	1	2	2	1	1	1	1	1	1
ENSG00000111642.16	1	1	2	2	3	3	2	2	3	3	2
ENSG00000111669.15	1	1	2	3	3	2	3	3	3	2	2
ENSG00000111678.11	1	2	2	2	2	2	1	1	2	1	1
ENSG00000151491.14	1	1	1	2	1	2	1	2	1	1	1
ENSG00000061794.13	1	1	1	2	2	1	2	2	1	2	2
ENSG00000151239.14	1	1	1	2	1	1	1	1	1	1	1
ENSG00000170421.13	3	2	3	3	3	3	2	3	3	3	2
ENSG00000205352.11	1	1	1	2	2	1	2	2	1	2	1
ENSG00000197111.16	4	3	4	5	6	5	4	5	3	4	4
ENSG00000135441.8	2	2	2	2	3	2	2	1	2	1	1
ENSG00000197728.11	3	2	3	3	3	3	2	3	3	2	2
ENSG00000065361.17	2	1	1	2	2	1	2	1	1	1	1
ENSG00000092841.19	3	4	2	4	4	4	4	4	4	2	2
ENSG00000139579.13	1	1	1	2	2	1	1	1	1	2	1
ENSG00000110958.16	1	1	2	2	2	2	2	2	2	2	2
ENSG00000135506.16	1	2	1	2	2	2	2	2	2	2	1
ENSG00000135677.11	1	1	1	2	2	1	1	1	1	1	1
ENSG00000166226.13	1	1	1	2	2	2	1	2	1	1	2
ENSG00000187109.15	2	1	1	2	3	2	2	2	3	2	2
ENSG00000177889.10	1	1	1	2	2	1	2	2	2	1	1
ENSG00000198015.14	1	1	1	2	2	1	1	2	1	2	2
ENSG00000184752.14	1	1	2	2	2	2	2	2	2	1	1
ENSG00000111142.14	1	1	1	2	1	1	1	1	1	1	1
ENSG00000120802.14	2	1	2	2	2	2	2	2	2	2	1
ENSG00000075415.15	4	1	3	3	3	4	3	3	3	3	3
ENSG00000198431.17	1	1	1	3	3	1	2	2	2	2	1
ENSG00000151135.10	1	1	1	2	2	1	2	1	2	2	2
ENSG00000123064.13	1	1	1	2	2	1	1	1	1	1	1
ENSG00000139405.16	1	1	1	2	1	1	1	1	1	1	1
ENSG00000088986.11	1	1	2	2	2	2	2	2	2	2	2
ENSG00000022840.17	1	1	1	2	1	1	1	1	1	1	1
ENSG00000089053.13	1	1	1	2	2	3	2	2	2	1	1
ENSG00000182196.14	4	2	3	4	4	3	3	3	3	2	2
ENSG00000150991.16	1	1	2	2	2	2	2	2	2	2	2
ENSG00000132341.12	2	1	1	3	3	2	2	3	3	2	2
ENSG00000150459.12	2	1	1	2	2	1	2	2	1	1	2
ENSG00000122026.11	4	3	3	4	4	4	4	4	4	3	3
ENSG00000132963.8	1	1	1	2	2	2	2	2	1	1	2
ENSG00000188243.14	2	1	2	2	2	2	2	1	2	1	1
ENSG00000118939.18	1	1	1	2	2	1	2	2	1	1	1
ENSG00000065150.21	1	1	1	2	2	1	2	2	2	1	1
ENSG00000100823.12	1	1	2	2	2	2	2	2	2	2	2
ENSG00000092199.19	4	3	4	5	5	4	3	4	4	3	3
ENSG00000092203.15	1	1	1	2	1	1	2	1	1	1	1
ENSG00000100804.19	1	2	1	2	2	3	2	2	2	2	2
ENSG00000092148.14	2	1	2	3	4	3	3	3	3	2	2
ENSG00000100852.14	1	1	2	2	2	1	1	1	1	1	1
ENSG00000165410.15	1	1	1	2	1	1	1	1	1	1	1
ENSG00000165527.8	1	1	1	2	2	1	2	2	2	1	2
ENSG00000126777.18	2	2	1	3	3	3	3	2	2	2	2
ENSG00000070367.16	1	1	1	1	2	1	2	1	1	1	1
ENSG00000100567.13	1	1	1	2	2	1	2	2	1	1	2
ENSG00000100644.17	1	1	1	2	1	2	1	1	1	1	1
ENSG00000119705.10	2	2	2	3	3	2	2	1	2	2	1
ENSG00000197249.14	5	6	7	4	4	4	5	5	5	4	4
ENSG00000256053.9	1	1	1	2	2	1	1	1	1	1	2
ENSG00000140157.16	1	1	1	4	2	2	2	2	2	2	2
ENSG00000092531.10	1	1	1	2	1	2	1	2	2	2	1
ENSG00000140264.21	3	2	2	4	4	3	4	4	3	2	2
ENSG00000137876.11	2	2	1	3	2	2	2	3	3	2	2
ENSG00000140307.11	1	1	1	2	2	1	1	1	1	1	2
ENSG00000185088.14	1	1	1	2	2	1	2	1	1	1	2
ENSG00000166794.6	2	1	2	2	2	2	2	2	2	1	2
ENSG00000169032.11	5	1	3	3	3	4	2	2	1	2	2
ENSG00000156642.17	1	1	1	2	2	1	2	2	2	1	1
ENSG00000138629.16	1	1	1	3	2	3	2	3	2	1	3
ENSG00000177971.9	1	1	1	2	2	1	1	1	1	1	2
ENSG00000185787.15	2	1	1	2	2	2	2	1	2	2	2
ENSG00000086666.19	2	1	2	2	2	2	2	2	2	1	2
ENSG00000103876.14	1	2	1	2	1	2	1	2	1	1	1
ENSG00000182774.13	1	2	1	2	2	2	2	2	2	2	1
ENSG00000140612.14	3	1	2	3	4	3	3	3	3	3	3
ENSG00000185043.13	1	1	1	2	2	2	2	1	2	1	1
ENSG00000184277.13	1	1	1	2	1	1	2	1	1	1	1
ENSG00000161981.11	1	1	1	2	2	1	2	2	1	1	1
ENSG00000103266.11	1	1	2	2	2	2	2	2	2	1	1
ENSG00000140990.15	2	2	1	2	2	2	2	2	2	1	2
ENSG00000008517.19	6	5	5	5	5	8	7	6	7	5	4
ENSG00000122390.19	1	1	2	3	2	2	1	1	2	2	1
ENSG00000168101.14	1	1	1	2	1	1	1	2	2	1	1
ENSG00000140632.17	1	1	1	2	2	1	1	1	1	2	1
ENSG00000187555.16	1	1	1	2	1	1	1	1	1	1	1
ENSG00000103495.15	2	2	1	3	3	2	2	2	2	3	2
ENSG00000149925.22	1	2	2	3	3	4	3	3	2	3	2
ENSG00000103507.14	1	1	2	2	2	1	2	2	1	1	1
ENSG00000140688.17	1	1	1	2	1	1	1	1	1	1	1
ENSG00000159593.15	1	1	1	2	1	2	2	2	2	1	1
ENSG00000102898.12	1	2	1	2	2	1	2	2	1	1	2
ENSG00000140905.11	1	1	1	2	2	1	1	2	1	1	1
ENSG00000167526.14	3	2	2	2	3	3	2	2	2	2	2
ENSG00000132361.18	1	1	1	1	2	1	2	2	1	1	1
ENSG00000127774.7	1	2	1	2	2	2	2	2	2	2	1
ENSG00000108518.8	1	1	1	2	2	1	1	1	1	1	1
ENSG00000219200.12	1	1	1	2	1	2	1	1	1	1	1
ENSG00000170296.10	2	1	1	2	2	2	2	2	1	1	1
ENSG00000183011.14	1	1	1	3	3	1	1	2	2	1	1
ENSG00000170043.12	1	2	1	2	2	2	1	2	1	1	1
ENSG00000006744.19	1	1	1	2	1	1	1	1	1	1	1
ENSG00000177731.16	1	1	1	2	2	1	2	2	2	1	2
ENSG00000141127.15	1	1	1	2	2	1	1	1	1	1	1
ENSG00000124422.12	1	1	1	2	2	1	1	1	1	1	1
ENSG00000109083.14	1	1	1	1	2	2	1	1	1	1	1
ENSG00000132589.16	1	1	1	1	2	1	1	2	1	1	1
ENSG00000010244.19	1	1	1	2	2	1	2	2	1	1	2
ENSG00000108671.11	1	1	1	2	2	1	2	2	2	1	1
ENSG00000006125.18	1	1	1	2	2	1	2	2	1	1	1
ENSG00000270647.7	1	1	1	1	2	1	2	1	1	1	1
ENSG00000278845.5	1	1	1	2	1	1	2	2	2	1	1
ENSG00000125691.14	1	1	1	3	3	1	2	2	2	2	3
ENSG00000002834.18	1	1	2	2	2	2	2	2	1	1	2
ENSG00000073584.20	1	2	1	1	2	2	1	1	1	1	1
ENSG00000186395.9	1	1	1	2	2	2	2	1	2	1	1
ENSG00000173801.17	1	1	1	2	2	1	1	1	1	1	1
ENSG00000108774.15	2	1	1	2	2	2	2	2	2	2	2
ENSG00000108424.11	1	1	2	2	2	1	2	2	1	1	1
ENSG00000121073.15	1	1	1	2	2	1	2	1	2	1	1
ENSG00000108848.16	1	1	1	2	1	1	1	1	1	1	1
ENSG00000136450.13	1	1	1	2	2	1	2	2	2	1	1
ENSG00000141367.12	2	1	2	2	2	2	2	2	2	1	2
ENSG00000087191.13	1	2	1	2	2	3	2	2	2	1	2
ENSG00000108946.16	3	2	3	4	2	4	4	4	5	4	3
ENSG00000170412.18	1	2	1	1	2	2	1	1	1	1	1
ENSG00000161547.17	2	1	1	2	2	2	2	2	2	2	1
ENSG00000108639.8	1	2	1	2	2	2	2	1	1	1	1
ENSG00000171298.13	1	1	1	1	2	1	2	2	1	1	1
ENSG00000184009.13	5	5	5	5	5	5	5	5	5	3	4
ENSG00000185624.16	6	4	5	7	10	7	5	8	8	5	4
ENSG00000141552.18	3	3	3	4	5	7	5	5	5	4	3
ENSG00000169727.13	3	3	2	4	3	4	5	4	4	3	4
ENSG00000265681.8	4	4	5	5	5	5	5	5	5	4	4
ENSG00000011304.22	2	2	3	4	5	4	3	4	3	3	2
ENSG00000175221.16	1	1	1	2	2	1	2	1	1	1	1
ENSG00000065268.11	1	1	1	2	2	1	1	2	1	2	1
ENSG00000167468.19	2	3	2	2	4	2	3	4	2	2	2
ENSG00000099622.14	2	2	1	2	2	2	1	2	2	1	1
ENSG00000115286.21	1	1	2	2	3	2	2	1	2	2	2
ENSG00000115268.10	5	4	5	6	6	5	5	4	5	4	4
ENSG00000129968.17	1	1	1	2	2	2	2	2	2	1	1
ENSG00000065000.19	1	1	1	2	2	1	1	2	1	1	2
ENSG00000142002.18	1	1	1	2	1	1	1	1	1	1	1
ENSG00000099783.12	1	1	2	3	2	2	3	3	2	2	1
ENSG00000105364.14	1	1	2	4	2	3	3	3	3	2	2
ENSG00000130159.15	1	1	1	2	2	1	2	1	2	1	1
ENSG00000198356.12	1	1	1	2	2	1	1	1	1	1	1
ENSG00000179115.11	1	1	1	2	2	1	2	2	2	1	2
ENSG00000132002.9	2	2	4	3	4	5	2	2	3	2	3
ENSG00000072958.9	1	1	1	2	2	2	1	2	2	2	1
ENSG00000105393.16	1	1	1	3	2	2	2	2	2	2	1
ENSG00000105700.11	1	2	2	3	2	1	3	2	1	1	1
ENSG00000221983.8	3	2	2	4	6	3	3	3	3	3	3
ENSG00000105676.14	1	2	2	2	2	2	1	1	2	1	1
ENSG00000257103.9	1	1	1	2	2	1	1	1	1	1	1
ENSG00000126261.13	1	1	1	1	2	2	1	1	1	1	1
ENSG00000126267.11	1	1	1	2	2	1	1	1	1	1	1
ENSG00000126247.11	2	2	3	3	3	4	2	2	2	3	2
ENSG00000130402.13	1	1	1	2	2	2	2	2	1	2	1
ENSG00000104824.18	2	1	1	3	1	2	1	1	1	1	2
ENSG00000128626.12	1	1	2	2	2	2	2	2	2	2	2
ENSG00000105197.11	1	1	1	2	1	1	2	2	2	1	1
ENSG00000105202.9	1	1	1	1	2	2	1	1	1	1	1
ENSG00000105323.18	1	1	1	2	2	2	2	2	1	1	1
ENSG00000011485.15	1	1	1	2	2	1	1	1	1	1	1
ENSG00000196961.13	1	1	1	2	2	1	1	2	1	1	2
ENSG00000204673.11	1	1	1	2	2	1	1	1	1	1	1
ENSG00000105618.14	1	1	1	2	2	2	1	2	1	2	2
ENSG00000133265.11	1	1	1	2	1	1	1	1	1	1	1
ENSG00000083845.9	2	1	2	3	3	1	3	2	2	2	3
ENSG00000089063.15	3	4	3	4	3	4	4	4	3	3	3
ENSG00000125868.16	2	1	1	2	2	2	2	2	2	1	1
ENSG00000125798.15	1	1	1	2	2	1	1	2	2	2	2
ENSG00000088298.13	1	1	1	2	1	1	1	1	1	1	1
ENSG00000125991.21	1	1	1	2	2	1	2	1	2	1	1
ENSG00000214078.13	2	1	1	2	2	2	2	2	2	2	2
ENSG00000171222.11	1	1	2	2	3	3	3	3	3	2	2
ENSG00000166913.13	1	1	2	2	2	2	2	2	2	2	2
ENSG00000080189.15	1	1	1	3	2	1	3	2	2	2	2
ENSG00000124198.10	1	1	1	2	1	1	1	1	1	1	1
ENSG00000124207.17	2	1	1	2	2	2	2	2	2	2	2
ENSG00000130706.13	1	1	1	3	2	2	3	2	2	2	1
ENSG00000171858.18	1	1	1	1	2	1	2	2	1	1	1
ENSG00000275895.7	1	2	1	2	2	2	2	2	2	1	1
ENSG00000154719.14	1	1	1	2	1	1	1	1	2	1	1
ENSG00000154723.13	3	3	3	4	3	4	3	3	2	3	3
ENSG00000160194.18	1	1	2	2	2	2	2	2	2	2	2
ENSG00000183255.12	2	2	2	2	2	3	2	2	2	1	2
ENSG00000131100.13	1	1	1	2	2	2	1	2	2	1	2
ENSG00000100075.10	2	1	1	2	2	2	1	2	2	1	1
ENSG00000099901.17	1	1	1	2	1	1	1	2	1	1	1
ENSG00000180957.19	1	1	1	2	1	1	1	1	2	1	1
ENSG00000159873.10	1	1	1	2	2	1	1	1	1	1	1
ENSG00000100284.22	1	1	2	2	1	2	2	2	2	1	1
ENSG00000100353.18	1	1	1	2	1	1	1	1	1	1	1
ENSG00000100129.18	3	1	2	3	2	3	3	3	2	2	2
ENSG00000100242.16	1	2	1	2	2	1	1	1	1	1	1
ENSG00000128272.18	1	2	2	3	3	2	3	3	3	2	2
ENSG00000100401.20	1	1	1	2	2	1	1	2	1	1	1
ENSG00000196419.13	1	1	2	4	3	2	3	3	3	2	2
ENSG00000100138.15	2	1	1	2	3	2	3	3	2	2	2
ENSG00000100243.22	2	4	3	5	5	4	3	5	3	3	3
ENSG00000170638.10	1	1	1	2	1	1	2	2	2	1	1
ENSG00000100239.16	1	1	1	2	2	1	1	1	1	1	1
ENSG00000100258.18	1	1	1	2	2	1	2	2	1	1	2
ENSG00000131828.14	1	2	2	2	3	3	3	2	2	1	1
ENSG00000177189.14	1	1	1	3	2	2	2	2	1	1	1
ENSG00000147123.12	1	2	2	2	2	2	2	1	2	2	1
ENSG00000130985.17	1	1	1	2	2	1	2	2	2	1	2
ENSG00000072501.19	1	1	1	1	2	1	2	2	1	1	1
ENSG00000086758.16	1	1	1	2	1	1	1	1	1	1	1
ENSG00000102144.15	2	1	1	2	2	1	2	2	1	1	1
ENSG00000123562.18	2	2	2	3	2	2	2	2	2	1	3
ENSG00000102024.19	1	1	1	2	2	1	1	1	1	1	1
ENSG00000076770.15	2	1	2	3	3	2	3	2	2	1	2
ENSG00000147383.11	1	1	1	2	2	1	2	2	2	2	1
ENSG00000180879.14	2	3	3	3	3	3	3	3	3	2	2
ENSG00000102030.16	1	2	1	2	2	1	1	2	1	1	1
