# Supplementary material for: Principal Component Analysis of Alternative Splicing Profiles Revealed by Long-Read ONT Sequencing in Human Liver Tissue and Hepatocyte-Derived HepG2 and Huh7 Cell Lines
Source: Int J Mol Sci. 2023 Oct 24;24(21):15502. doi: 10.3390/ijms242115502 (PMC10648607; doi:10.3390/ijms242115502)
Supplement: Supplementary file 1 [file ijms-24-15502-s001.zip › Table S-7.xlsx]

## Sheet: PC1
Table S-7. The list of genes (PC1), which statistically significantly (p-value < 0.01) differ across types of biospecimens in terms of AS profiles.
ENSG	p-value
ENSG00000175756.14	0.00112971
ENSG00000187017.18	0.00796749
ENSG00000159423.17	0.0097566
ENSG00000125944.21	0.0016
ENSG00000084623.12	0.0097566
ENSG00000131236.18	0.00796749
ENSG00000117450.15	0.00998283
ENSG00000009307.17	0.000359076
ENSG00000143420.19	0.0045849
ENSG00000197747.9	0
ENSG00000188643.11	0.00470515
ENSG00000143570.19	0.00167484
ENSG00000173207.13	0
ENSG00000132676.16	0.00772376
ENSG00000198715.13	0
ENSG00000119801.13	0.0097566
ENSG00000114956.20	0
ENSG00000168894.10	0
ENSG00000071082.11	4.40794e-05
ENSG00000115109.14	0.0097566
ENSG00000115718.18	0.00470515
ENSG00000082146.13	0
ENSG00000114942.14	0.0097566
ENSG00000115053.17	0.00085057
ENSG00000135930.15	0.00661466
ENSG00000168385.18	0.00322656
ENSG00000132155.14	0.00632867
ENSG00000144713.13	0.00357043
ENSG00000174748.22	0.00796749
ENSG00000008324.12	0
ENSG00000164054.17	0.00112971
ENSG00000114354.15	0.00146245
ENSG00000144848.11	0.0097566
ENSG00000017260.20	0.000462728
ENSG00000186432.10	0.0097566
ENSG00000114867.22	0.00328777
ENSG00000068078.20	0.0097566
ENSG00000109814.12	0.00470515
ENSG00000163631.17	0.00234256
ENSG00000153130.18	0.0045849
ENSG00000145741.17	0.0097566
ENSG00000113558.19	0
ENSG00000120705.13	0.0097566
ENSG00000145907.16	7.97424e-06
ENSG00000113312.12	0
ENSG00000181163.14	0.00146245
ENSG00000037241.7	0
ENSG00000197451.12	0.00532824
ENSG00000166278.16	0.00766686
ENSG00000204220.12	0
ENSG00000092820.19	0.0097566
ENSG00000120438.12	0
ENSG00000075624.17	0.00539473
ENSG00000136247.15	0
ENSG00000132432.14	0.000609788
ENSG00000106211.10	0.00357043
ENSG00000172354.10	0.00136075
ENSG00000090263.16	7.68103e-05
ENSG00000159840.16	0.00470515
ENSG00000164733.22	0.00933015
ENSG00000120885.22	0
ENSG00000154582.18	0.000635325
ENSG00000104325.7	0.0097566
ENSG00000164919.11	0.0097566
ENSG00000155096.15	0.00120827
ENSG00000165283.16	0.00936833
ENSG00000197694.18	0.00831385
ENSG00000136827.12	0.0097566
ENSG00000130707.18	0.0092658
ENSG00000148248.14	0
ENSG00000165609.13	0.0097566
ENSG00000123240.17	0.000462728
ENSG00000095787.24	0.0001751
ENSG00000156110.15	0.00470515
ENSG00000108010.12	0.0097566
ENSG00000142089.17	0.00532824
ENSG00000177697.19	0.00357043
ENSG00000166441.13	0.0097566
ENSG00000205213.14	0.0097566
ENSG00000110536.14	0
ENSG00000167986.15	3.68571e-05
ENSG00000134825.16	0
ENSG00000167996.16	0
ENSG00000133318.14	0.00831385
ENSG00000174851.16	0
ENSG00000174547.13	0.0097566
ENSG00000172531.16	3.7042e-05
ENSG00000110075.15	0.00470515
ENSG00000172893.18	0.00234256
ENSG00000175582.20	0.0097566
ENSG00000110245.12	7.68103e-05
ENSG00000111639.8	0.00112971
ENSG00000215021.10	0.00470515
ENSG00000185432.12	0
ENSG00000135486.19	0.000176354
ENSG00000135404.12	0.00153334
ENSG00000196531.14	0.00488268
ENSG00000166598.16	0.00311037
ENSG00000111231.9	0.0097566
ENSG00000102471.15	0
ENSG00000214274.10	0
ENSG00000258818.4	0.0097566
ENSG00000172590.18	0.000662213
ENSG00000151327.13	0
ENSG00000100902.11	0
ENSG00000150527.18	0.00154312
ENSG00000114062.22	0.00225928
ENSG00000140391.15	0.00112971
ENSG00000041357.16	0
ENSG00000189067.14	0.00470515
ENSG00000103121.9	0.000462728
ENSG00000051523.12	0.00148316
ENSG00000142507.10	0
ENSG00000108561.8	0.0097566
ENSG00000161970.15	0
ENSG00000198242.14	0.00632867
ENSG00000108788.12	0
ENSG00000013306.16	0
ENSG00000136448.13	0.0097566
ENSG00000167085.14	0.000349437
ENSG00000239672.8	7.68103e-05
ENSG00000108654.16	1.73435e-05
ENSG00000172809.13	9.64448e-05
ENSG00000108479.13	0
ENSG00000169689.15	0
ENSG00000101608.13	0.00831385
ENSG00000118680.14	0.00632867
ENSG00000172270.22	0.000462728
ENSG00000228300.14	0
ENSG00000130332.15	0.00831385
ENSG00000129351.17	0.00234256
ENSG00000130733.11	0
ENSG00000105707.15	0.00357043
ENSG00000126254.12	0.0097566
ENSG00000205155.8	0
ENSG00000099341.12	0.0097566
ENSG00000178982.10	3.13546e-05
ENSG00000269858.6	0
ENSG00000130208.10	0.000155084
ENSG00000125743.11	0.00831385
ENSG00000169136.13	0
ENSG00000125826.21	0.0097566
ENSG00000088832.18	0.000462728
ENSG00000088766.12	0
ENSG00000125870.11	0
ENSG00000125844.17	0
ENSG00000089006.17	9.64448e-05
ENSG00000125968.9	0.0097566
ENSG00000171552.14	3.81117e-05
ENSG00000242372.9	0.00831385
ENSG00000125995.16	0
ENSG00000087460.29	1.90356e-06
ENSG00000154639.19	0
ENSG00000142192.21	0.0097566
ENSG00000184900.16	0.0097566
ENSG00000093010.15	0.000539166
ENSG00000128245.15	0.0097566
ENSG00000102103.18	0.000340119
ENSG00000126768.13	0.00216416
ENSG00000147140.17	0.00102972
ENSG00000166681.14	0.00470515
ENSG00000156709.15	0.000462728
ENSG00000185825.17	0.00357043

## Sheet: PC2
Table S-7. The list of genes (PC2), which statistically significantly (p-value < 0.01) differ across types of biospecimens in terms of AS profiles.
ENSG	p-value
ENSG00000175756.14	0.00112971
ENSG00000187017.18	0.00796749
ENSG00000244038.11	0.00470515
ENSG00000125944.21	0.0016
ENSG00000084623.12	0.0097566
ENSG00000131236.18	0.00796749
ENSG00000117450.15	0.00998283
ENSG00000122406.14	0.00470515
ENSG00000009307.17	0.000359076
ENSG00000143420.19	0.0045849
ENSG00000143418.20	0.00470515
ENSG00000197747.9	0
ENSG00000143570.19	0.00167484
ENSG00000173207.13	0
ENSG00000116521.11	0.00470515
ENSG00000132676.16	0.00772376
ENSG00000198715.13	0
ENSG00000171863.15	0.00632867
ENSG00000119801.13	0.0097566
ENSG00000114956.20	0
ENSG00000168894.10	0
ENSG00000071082.11	4.40794e-05
ENSG00000115109.14	0.0097566
ENSG00000114942.14	0.0097566
ENSG00000115053.17	0.00085057
ENSG00000135930.15	0.00661466
ENSG00000168385.18	0.00322656
ENSG00000115694.15	0.000462728
ENSG00000132155.14	0.00632867
ENSG00000144713.13	0.00357043
ENSG00000174748.22	0.00796749
ENSG00000008324.12	0
ENSG00000164054.17	0.00112971
ENSG00000114354.15	0.00146245
ENSG00000144848.11	0.0097566
ENSG00000017260.20	0.000462728
ENSG00000186432.10	0.0097566
ENSG00000114867.22	0.00328777
ENSG00000068078.20	0.0097566
ENSG00000153130.18	0.0045849
ENSG00000145741.17	0.0097566
ENSG00000113558.19	0
ENSG00000119048.9	0.00470515
ENSG00000120705.13	0.0097566
ENSG00000145907.16	7.97424e-06
ENSG00000113312.12	0
ENSG00000181163.14	0.00146245
ENSG00000037241.7	0
ENSG00000197451.12	0.00532824
ENSG00000124783.14	0.00470515
ENSG00000166278.16	0.00766686
ENSG00000112473.18	0.00470515
ENSG00000204220.12	0
ENSG00000124614.16	0.000462728
ENSG00000124702.19	0.00470515
ENSG00000009844.16	0.00470515
ENSG00000092820.19	0.0097566
ENSG00000120438.12	0
ENSG00000071994.11	0.00234256
ENSG00000075624.17	0.00539473
ENSG00000136247.15	0
ENSG00000132437.18	0.00216416
ENSG00000132432.14	0.000609788
ENSG00000106211.10	0.00357043
ENSG00000172354.10	0.00136075
ENSG00000128595.17	0.00470515
ENSG00000090263.16	7.68103e-05
ENSG00000159840.16	0.00470515
ENSG00000164733.22	0.00933015
ENSG00000154582.18	0.000635325
ENSG00000164919.11	0.0097566
ENSG00000155096.15	0.00120827
ENSG00000086065.14	0.00470515
ENSG00000165283.16	0.00936833
ENSG00000119318.13	0.00357043
ENSG00000197694.18	0.00831385
ENSG00000136827.12	0.0097566
ENSG00000148248.14	0
ENSG00000165688.12	0.00470515
ENSG00000165609.13	0.0097566
ENSG00000123240.17	0.000462728
ENSG00000095787.24	0.0001751
ENSG00000108010.12	0.0097566
ENSG00000142089.17	0.00532824
ENSG00000177697.19	0.00357043
ENSG00000166441.13	0.0097566
ENSG00000205213.14	0.0097566
ENSG00000110536.14	0
ENSG00000167986.15	3.68571e-05
ENSG00000134825.16	0
ENSG00000167996.16	0
ENSG00000133318.14	0.00831385
ENSG00000175334.8	0.00234256
ENSG00000174851.16	0
ENSG00000174547.13	0.0097566
ENSG00000172531.16	3.7042e-05
ENSG00000110075.15	0.00470515
ENSG00000172893.18	0.00234256
ENSG00000175582.20	0.0097566
ENSG00000110245.12	7.68103e-05
ENSG00000111639.8	0.00112971
ENSG00000215021.10	0.00470515
ENSG00000111057.11	0.00357043
ENSG00000135486.19	0.000176354
ENSG00000135404.12	0.00153334
ENSG00000196531.14	0.00488268
ENSG00000166598.16	0.00311037
ENSG00000111231.9	0.0097566
ENSG00000102471.15	0
ENSG00000102572.15	0.00470515
ENSG00000172590.18	0.000662213
ENSG00000129515.20	0.00470515
ENSG00000151327.13	0
ENSG00000100902.11	0
ENSG00000150527.18	0.00154312
ENSG00000114062.22	0.00225928
ENSG00000140391.15	0.00112971
ENSG00000041357.16	0
ENSG00000130731.16	0.00357043
ENSG00000103121.9	0.000462728
ENSG00000051523.12	0.00148316
ENSG00000142507.10	0
ENSG00000108561.8	0.0097566
ENSG00000161970.15	0
ENSG00000198242.14	0.00632867
ENSG00000108788.12	0
ENSG00000013306.16	0
ENSG00000136448.13	0.0097566
ENSG00000167085.14	0.000349437
ENSG00000239672.8	7.68103e-05
ENSG00000108654.16	1.73435e-05
ENSG00000172809.13	9.64448e-05
ENSG00000125445.11	0.00470515
ENSG00000169689.15	0
ENSG00000101608.13	0.00831385
ENSG00000118680.14	0.00632867
ENSG00000172270.22	0.000462728
ENSG00000228300.14	0
ENSG00000130332.15	0.00831385
ENSG00000079999.14	0.00470515
ENSG00000129351.17	0.00234256
ENSG00000130733.11	0
ENSG00000105220.17	0.00357043
ENSG00000105707.15	0.00357043
ENSG00000126254.12	0.0097566
ENSG00000205155.8	0
ENSG00000099341.12	0.0097566
ENSG00000178982.10	3.13546e-05
ENSG00000269858.6	0
ENSG00000130208.10	0.000155084
ENSG00000125743.11	0.00831385
ENSG00000130726.12	0.00470515
ENSG00000125826.21	0.0097566
ENSG00000088832.18	0.000462728
ENSG00000088766.12	0
ENSG00000125870.11	0
ENSG00000125844.17	0
ENSG00000089006.17	9.64448e-05
ENSG00000125968.9	0.0097566
ENSG00000171552.14	3.81117e-05
ENSG00000242372.9	0.00831385
ENSG00000125995.16	0
ENSG00000087460.29	1.90356e-06
ENSG00000154639.19	0
ENSG00000142192.21	0.0097566
ENSG00000184900.16	0.0097566
ENSG00000093010.15	0.000539166
ENSG00000128245.15	0.0097566
ENSG00000102103.18	0.000340119
ENSG00000126768.13	0.00216416
ENSG00000147140.17	0.00102972
ENSG00000166681.14	0.00470515
ENSG00000156709.15	0.000462728
ENSG00000185825.17	0.00357043
